# Supplementary material for: Disease dynamics and potential mitigation among restored and wild staghorn coral, Acropora cervicornis
Source: PeerJ. 2014 Aug 28;2:e541. doi: 10.7717/peerj.541 (PMC4157300; doi:10.7717/peerj.541)
Supplement: Supplemental Information 1 [file peerj-02-541-s006.xlsx]

## Sheet: Field Data, ALL
									Sampled Casa Blanca, 12/4/05, ~10 am which is 4 days
									Sample#	Depth(ft)	mm Mortality	WBD rate (cm/day)
H=Healthy coral 0=WBD didn't progress									CB1	5	56	1.4
									CB2	5	35	0.875
Sampled Punta Caracol, 12/2/05, ~4pm which is 53 hrs= 2.208333, depth 8ft									CB3	5	18	0.45
Sample#	mm Mortality	WBD rate (cm/day)							CB4	5	62	1.55
PC33	H	H							CB6	5	35	0.875
PC34	48	2.17359							CB8	5	49	1.225
PC35	0	0							CB9	5	38	0.95
PC37	74	3.35095							CB11	5	56	1.4
PC38	112	5.07171							CB12	5	82	2.05
PC40	47	2.12831							CB14	5	125	3.125
PC41	0	0							CB15	5	135	3.375
PC42	105	4.75472							CB16	5	58	1.45
PC43	80	3.62265							CB17	5	0	0
PC44	93	4.21133							CB18	5	48	1.2
PC45	0	0							CB19	5	49	1.225
PC46	133	6.02265							CB21	5	70	1.75
PC47	43	1.94717							CB22	5	41	1.025
									CB24	5	61	1.525
Sampled Salt Creek, 12/3/05, ~1pm which is 4.04166 days, depth 8ft									CB25	5	65	1.625
Sample#	mm Mortality	WBD rate (cm/day)							CB27	5	70	1.75
SC33	0	0							CB28	5	58	1.45
SC34	44	1.08866							CB30	5	66	1.65
SC35	12	0.296908							CB31	5	77	1.925
SC36	H, 3 pieces	H							CB32	5	H. 3 pieces	H
SC37	11	0.272165
SC38	13	0.32165
SC40	11	0.272165
SC41	10	0.247423
SC42	7	0.173196
SC43	13	0.32165
SC44	12	0.296908
SC45	13	0.32165
Sampled Crawl Cay, 12/3/05, ~11 am which is 4.04166 days
Sample#	Depth(ft)	mm Mortality	WBD rate (cm/day)	WBD rate (cm/day)	WBD rate (cm/day)
CC1	30	H, 3 colonies	H
CC2	20	H, 3 colonies	H
CC3	20	0	0
CC4	20	7	0.173196
CC5	20	39	0.96495
CC6	20	3	0.0742269
CC7	20	0	0
CC8	20	27	0.668042
CC9	20	45 and 50	1.1134	1.23712
CC10	20	23	0.569073
CC11	20	113 and 82	2.79588	2.02887
CC12	20	144 and 147	3.56289	3.63712
CC21	23	0, 22, and 15	0	0.544331	0.371135
CC22	23	32	0.791754
CC23	23	4 and 0	0.0989692	0
CC24	23	18	0.445362
CC25	23	36 and 0	0.890723	0
CC27	23	36	0.890723
CC28	7	H	H

## Sheet: Histopath-ALL
ACROPORA RESTORATION AND RESILIENCE EXPERIMENTS 2011																							Rickettsia - tentacles and oral disc--not coenenchyme epidermis, actinopharynx, cnidoglandular band of mesenterial filament									Basophilic granules in MF cells - carbohydrate storage in membrane-bound vesicles, reduction in lysozyme production with stress, immature mucocytes, another RLO or other bacterium?
Margaret Miller and Esther Peters										Field ID	Healthy (apparently)						Condition Scores		Intensity/Severity Scores
Sample Set Notes: Extensive collection of field and nursery-cultivated Acropora cervicornis											White band disease (WBD)			ND = not enough tissue			0	Excellent	0	No change			Epidermal mucocytes					Mesenterial Filament (CGB Epithelium) Mucocytes				Costal Tissue Loss			Calicodermis Condition					Oocytes		Spermaries
Apparently healthy and tissue loss samples collected											Rapid tissue loss (RTL)			to determine			1	Very Good	1	Minimal			0 - not larger than ciliated columnar cells, uniform distribution					0 - none to few				0 = none, tissue over costae intact			0 = cells squamous but "thick," cover mesoglea					0 - none present		0 - none present
											Tissue loss continuing after						2	Good	2	Mild			1 - slightly hypertrophied, numerous					1 - less than 1/2 area, not hypertrophied				1 = a few gaps noted			1 = cells slightly attenuated in some foci					1 - single cells in mesoglea		1 - clusters of single cells in mesoglea
Legend				CRF Nursery							predation, fireworm (TLCAP(F))						3	Fair	3	Moderate			2 - many hypertophied, abundant mucus release					2 - about 1/2 area, some hypertrophied				2 = 1/4 of costae exposed			2 = 1/2 of cells attenuated					2 - early oocytes		2 - few, early spermaries
																	4	Poor	4	Marked			3 - uneven, hypertrophied vs reduced					3 - about 1/2 area, all hypertrophied				3 = 1/2 of costae exposed			3 = Most cells attenuated, beginning separation from mesoglea					3 - mid-development		3 - numerous spermaries, spermatocytes
				Experiment = mitigation ms													5	Very Poor	5	Severe			4 - epidermal foci lacking mucocytes					4 - about 3/4/ area, some vacuolated				4 = 3/4 of costae exposed			4 = Cells attenuated and loss or sloughing present					4 - mature		4 - mature, spermatozoa
U	Unstained																						5 - loss of mucocytes, attenuation					5 - much of area vacuolated, necrotic, loss of mucocytes				5 = Most costae exposed, tissues attenuated, retracted?			5 = Multifocal sloughing of attenuated cells, absent on mesoglea					5 - spawned		5 - spawned
TBD	To Be Done			Fireworm						TLCAP(F) = Tissue loss continuing after fireworm predation											TBD = To Be Done
										RTL = rapid tissue loss									Checked		NG = Block no good, no sections
Lab	Histo Number	Study	Collector	Species	Sample Location	Field ID	Date Collected	Depth (from ECP dive log)	Sample Type	Lesion Description	In situ Photo	Gross Photo Fixed Sample	Collection Notes	Sample Number	Piece Number	Number of Blocks Made	Fixation	Enrobing	Decal	Embed	Section-Number Slides	H&E	Other	General Condition 10x	Zooxanthellae 10x	Epidermal Mucocytes Condition	Mesenterial Filament Mucocytes	Degeneration Cnidoglandular Bands	WBD Bacterial Aggregates	Dissociation of Mesenterial Filaments	Epidermal RLOs	Filament RLOs	Costal Tissue Loss	Coccidia	GastrodermalNematocysts	Calicodermis Condition	Oocytes	Spermaries	Other
GMU	11-138	ACCRE 2011	Margaret Miller	Acropora cervicornis	French Reef, Site B, Key Largo, FL	K35	20110517	30 ft	Other (portion of branch)	WBD (ESTHER) Rapid tissue loss-like	?	Yes	No spectral scanning, EM fixation, RNA-later	---	1-1-1	1	Z-Fix(1):seawater(4)	2011-08-24	8/24/2011-9/2/2011	2011-09-26	2	1	TBD	3	3	4	3	1	0	0	4	1	1	0	2	3	0	0	Deep gastrovascular canal calicodermis markedly attenuated, some lysing; surface calicodermis cuboidal but vacuolated
GMU	11-138	ACCRE 2011	Margaret Miller	Acropora cervicornis	French Reef, Site B, Key Largo, FL	K35	20110517	30 ft	Other (portion of branch)	WBD (ESTHER) Rapid tissue loss-like	?	Yes	No spectral scanning, EM fixation, RNA-later	---	1-1-2	1	Z-Fix(1):seawater(4)	2011-08-24	8/24/2011-9/2/2011	2011-09-19	2	1	TBD	3	3	5	3	1	0	0	4	0	0	0	2	3	0	0	Same as above
GMU	11-138	ACCRE 2011	Margaret Miller	Acropora cervicornis	French Reef, Site B, Key Largo, FL	K35	20110517	30 ft	Other (portion of branch)	WBD (ESTHER) Rapid tissue loss-like	?	Yes	No spectral scanning, EM fixation, RNA-later	---	1-1-3	1	Z-Fix(1):seawater(4)	2011-08-24	8/24/2011-9/2/2011	2011-10-10	2	1	TBD	3	3	4	3	1	0	0	4	0	ND	0	2	3	0	0	Suspect RLOs in actinopharynx
GMU	11-138	ACCRE 2011	Margaret Miller	Acropora cervicornis	French Reef, Site B, Key Largo, FL	K35	20110517	30 ft	Other (portion of branch)	WBD (ESTHER) Rapid tissue loss-like	?	Yes	No spectral scanning, EM fixation, RNA-later	---	1-1-4	1	Z-Fix(1):seawater(4)	2011-08-24	8/24/2011-9/2/2011	2011-10-10	2	1	TBD	4	3	4	3	2	0	2	4	0	ND	0	2	3	0	0	Necrosis and lysing of cells along margin
GMU	11-138	ACCRE 2011	Margaret Miller	Acropora cervicornis	French Reef, Site B, Key Largo, FL	K35	20110517	30 ft	Other (portion of branch)	WBD (ESTHER) Rapid tissue loss-like	?	Yes	No spectral scanning, EM fixation, RNA-later	---	1-1-5	1	Z-Fix(1):seawater(4)	2011-08-24	8/24/2011-9/2/2011	2011-09-23	2	1	TBD	3	3	4	3	2	0	1	ND	0	1	0	3	4	0	0	Absorptive cells of mesenteries vacuolated
GMU	11-138	ACCRE 2011	Margaret Miller	Acropora cervicornis	French Reef, Site B, Key Largo, FL	K35	20110517	30 ft	Other (portion of branch)	WBD (ESTHER) Rapid tissue loss-like	?	Yes	No spectral scanning, EM fixation, RNA-later	---	1-2-1	1	Z-Fix(1):seawater(4)	2011-08-24	8/24/2011-9/2/2011	2011-09-19	2	1	TBD	3	3	4	4	2	0	1	4	0	1	0	2	3	0	0	Same as above
GMU	11-138	ACCRE 2011	Margaret Miller	Acropora cervicornis	French Reef, Site B, Key Largo, FL	K35	20110517	30 ft	Other (portion of branch)	WBD (ESTHER) Rapid tissue loss-like	?	Yes	No spectral scanning, EM fixation, RNA-later	---	1-2-2	1	Z-Fix(1):seawater(4)	2011-08-24	8/24/2011-9/2/2011	2011-09-28	2	1	Giemsa	3	3	4	4	2	0	0	4	3	1	0	3	4	0	0	Calicodermis attenuated, fading along gastrodermis of gastrovascular canals, which is swollen, vacuolated, aborally especially; Giemsa shows no change in epidermal RLOs and change in filament RLOs from 0 to 3
GMU	11-138	ACCRE 2011	Margaret Miller	Acropora cervicornis	French Reef, Site B, Key Largo, FL	K35	20110517	30 ft	Other (portion of branch)	WBD (ESTHER) Rapid tissue loss-like	?	Yes	No spectral scanning, EM fixation, RNA-later	---	1-2-3	1	Z-Fix(1):seawater(4)	2011-08-24	8/24/2011-9/2/2011	2011-09-28	2	1	TBD	4	3	4	4	3	0	0	3	0	1	0	2	4	0	0	Diffuse markedly attenuated tissue, multifocal lysing surface body wall and aborally
GMU	11-138	ACCRE 2011	Margaret Miller	Acropora cervicornis	French Reef, Site B, Key Largo, FL	K35	20110517	30 ft	Other (portion of branch)	WBD (ESTHER) Rapid tissue loss-like	?	Yes	No spectral scanning, EM fixation, RNA-later	---	1-2-4	1	Z-Fix(1):seawater(4)	2011-08-24	8/24/2011-9/2/2011	2011-10-05	2	1	TBD	4	3	5	4	3	0	2	3	2	1	0	2	5	0	0	Loss of mucocytes and attenuation on tentacles, fewer cells for suspect RLOs to infect; separation and sloughing of calicodermis at tissue loss margin
GMU	11-138	ACCRE 2011	Margaret Miller	Acropora cervicornis	French Reef, Site B, Key Largo, FL	K35	20110517	30 ft	Other (portion of branch)	WBD (ESTHER) Rapid tissue loss-like	?	Yes	No spectral scanning, EM fixation, RNA-later	---	1-2-5	1	Z-Fix(1):seawater(4)	2011-08-24	8/24/2011-9/2/2011	2011-09-28	2	1	TBD	4	3	4	4	3	0	1	4	0	1	0	2	5	0	0	More diffuse mild necrosis, loss of calicodermis, attenuation of epithelia severe
GMU	11-139	ACCRE 2011	Margaret Miller	Acropora cervicornis	Aquarius, Conch Deep, Key Largo, FL	O5 (= O1)	20110518	53 ft	Base of branch	WBD	?	Yes	No spectral scanning, EM fixation, RNA-later	A	1	1	Z-Fix(1):seawater(4)	No	7/21/2011-?	2011-08-10	2	1	TBD	2	2	2	1	1	0	0	3	0	1	0	1	1	0	0	Numerous granular gland cells in cnidoglandular bands, not attenuated as 11-138
GMU	11-139	ACCRE 2011	Margaret Miller	Acropora cervicornis	Aquarius, Conch Deep, Key Largo, FL	O5 (= O1)	20110518	53 ft	Base of branch	WBD	?	Yes	No spectral scanning, EM fixation, RNA-later	A	2-1-1	1	Z-Fix(1):seawater(4)	2011-08-24	8/24/2011-9/2/2011	2011-09-19	2	1	TBD	5	3	NS	NS	NS	NS	NS	NS	NS	NS	NS	NS	NS	NS	NS	Only small piece of tissue and several globules of necrotic coral cells and zooxanthellae on slide
GMU	11-139	ACCRE 2011	Margaret Miller	Acropora cervicornis	Aquarius, Conch Deep, Key Largo, FL	O5 (= O1)	20110518	53 ft	Base of branch	WBD	?	Yes	No spectral scanning, EM fixation, RNA-later	A	2-1-2	1	Z-Fix(1):seawater(4)	2011-08-24	8/24/2011-9/2/2011	2011-09-26	2	1	TBD	3	2	2	3	2	0	0	4	0	1	0	2	3	0	0	Ciliates with zooxanthellae amid sloughed necrotic tissue at margin, separation of calicodermis, but rest of tissue in better condition
GMU	11-139	ACCRE 2011	Margaret Miller	Acropora cervicornis	Aquarius, Conch Deep, Key Largo, FL	O5 (= O1)	20110518	53 ft	Base of branch	WBD	?	Yes	No spectral scanning, EM fixation, RNA-later	A	2-1-3	1	Z-Fix(1):seawater(4)	2011-08-24	8/24/2011-9/2/2011	2011-09-26	2	1	TBD	3	2	2	3	1	0	0	4	0	1	0	2	3	3	0	One large oocyte in piece of attenuated, lysing tissue at margin; several large globules of necrotic, vacuolated coral cells at margin, zooxs, spirocysts, mucocytes can be discerned
GMU	11-139	ACCRE 2011	Margaret Miller	Acropora cervicornis	Aquarius, Conch Deep, Key Largo, FL	O5 (= O1)	20110518	53 ft	Base of branch	WBD	?	Yes	No spectral scanning, EM fixation, RNA-later	A	2-1-4	1	Z-Fix(1):seawater(4)	2011-08-24	8/24/2011-9/2/2011	2011-10-07	2	1	TBD	NS	NS	NS	NS	NS	NS	NS	NS	NS	NS	NS	NS	NS	NS	NS	A couple of pieces of tissue on slide, poor condition, intact but severely attenuated calicodermis, several globules of necrotic cells on skeleton
GMU	11-139	ACCRE 2011	Margaret Miller	Acropora cervicornis	Aquarius, Conch Deep, Key Largo, FL	O5 (= O1)	20110518	53 ft	Base of branch	WBD	?	Yes	No spectral scanning, EM fixation, RNA-later	A	2-1-5	1	Z-Fix(1):seawater(4)	2011-08-24	8/24/2011-9/2/2011	2011-10-12	2	1	Giemsa	NS	NS	NS	NS	NS	NS	NS	3	2	NS	NS	NS	NS	NS	NS	Globules of cells on slide, varying in degeneration; Giemsa shows some necrotic spherules contain suspect RLOs, changed epidermal RLOs from NS to 3, mucocyte loss on tentacles, changed filament RLOs from NS to 2, although little tissue on slide; suspect viruses in gastrodermis of tentacles
GMU	11-139	ACCRE 2011	Margaret Miller	Acropora cervicornis	Aquarius, Conch Deep, Key Largo, FL	O5 (= O1)	20110518	53 ft	Base of branch	WBD	?	Yes	No spectral scanning, EM fixation, RNA-later	A	2-2-1	1	Z-Fix(1):seawater(4)	2011-08-24	8/24/2011-8/30/2011	2011-09-19	2	1	TBD	3	3	2	3	3	0	1	4	0	NS	0	1	3	0	0	Area of hypertrophied, active calicodermis adjacent to some pink strands of material, rest is lysing and disappearing
GMU	11-139	ACCRE 2011	Margaret Miller	Acropora cervicornis	Aquarius, Conch Deep, Key Largo, FL	O5 (= O1)	20110518	53 ft	Base of branch	WBD	?	Yes	No spectral scanning, EM fixation, RNA-later	A	2-2-2	1	Z-Fix(1):seawater(4)	2011-08-24	8/24/2011-8/30/2011	2011-09-26	2	1	TBD	4	3	4	5	4	0	3	4	0	1	0	2	5	0	0	Focus of lysed, lost surface body wall, a few globules of necrotic cells on skeleton; aboral (deep) tissue necrotic and lysing
GMU	11-139	ACCRE 2011	Margaret Miller	Acropora cervicornis	Aquarius, Conch Deep, Key Largo, FL	O5 (= O1)	20110518	53 ft	Base of branch	WBD	?	Yes	No spectral scanning, EM fixation, RNA-later	A	2-2-3	1	Z-Fix(1):seawater(4)	2011-08-24	8/24/2011-8/30/2011	2011-09-26	2	1	TBD	4	4	4	4	4	0	2	NS	0	3	0	2	4	0	0	A few globules on skeleton, definite formation at tissue loss margin with necrosis, also interior tissue is necrotic and lysing
GMU	11-139	ACCRE 2011	Margaret Miller	Acropora cervicornis	Aquarius, Conch Deep, Key Largo, FL	O5 (= O1)	20110518	53 ft	Base of branch	WBD	?	Yes	No spectral scanning, EM fixation, RNA-later	A	2-2-4	1	Z-Fix(1):seawater(4)	2011-08-24	8/24/2011-8/30/2011	2011-10-07	2	1	TBD	5	4	4	4	4	0	2	4	0	3	0	3	4	0	0	Same as above
GMU	11-139	ACCRE 2011	Margaret Miller	Acropora cervicornis	Aquarius, Conch Deep, Key Largo, FL	O5 (= O1)	20110518	53 ft	Base of branch	WBD	?	Yes	No spectral scanning, EM fixation, RNA-later	A	3-1	1	Z-Fix(1):seawater(4)	2011-08-24	8/24/2011-9/2/2011	2011-09-16	2	1	TBD	5	4	5	4	4	0	1	4	0	5	0	1	5	0	0	Numerous necrotic globules on skeleton, tissue pale, necrotic, lysing, although architecture intact, zooxanthellae dying at margin in enlarged vacuoles or exocytosed; a few ciliates in margin
GMU	11-139	ACCRE 2011	Margaret Miller	Acropora cervicornis	Aquarius, Conch Deep, Key Largo, FL	O5 (= O1)	20110518	53 ft	Base of branch	WBD	?	Yes	No spectral scanning, EM fixation, RNA-later	A	3-2	1	Z-Fix(1):seawater(4)	2011-08-24	8/24/2011-9/2/2011	2011-09-16	2	1	TBD	NS	NS	NS	NS	NS	NS	NS	NS	NS	NS	NS	NS	NS	NS	NS	Numerous necrotic globules in various stages of degeneration
GMU	11-142	ACCRE 2011	Esther Peters or Margaret Miller	Acropora cervicornis	Tavernier Patch B, Key Largo, FL	K130 (G16)	20110621	14 ft	Other - Branching tip, tissue loss base	Suspect fireworm predation TLCAP(F)	Yes	Yes	Piece 1 - No spectral scanning, EM fixation, RNA-later	A	1-1-1	1	Z-Fix(1):seawater(4)	2011-12-16	12/16/2011-12/22/2011	2012-02-17	NG
GMU	11-142	ACCRE 2011	Esther Peters or Margaret Miller	Acropora cervicornis	Tavernier Patch B, Key Largo, FL	K130 (G16)	20110621	14 ft	Other - Branching tip, tissue loss base	Suspect fireworm predation TLCAP(F)	Yes	Yes	Piece 1 - No spectral scanning, EM fixation, RNA-later	A	1-1-1	1	Z-Fix(1):seawater(4)	2011-12-16	12/16/2011-12/22/2011	Not recorded	NG
GMU	11-142	ACCRE 2011	Esther Peters or Margaret Miller	Acropora cervicornis	Tavernier Patch B, Key Largo, FL	K130 (G16)	20110621	14 ft	Other - Branching tip, tissue loss base	Suspect fireworm predation TLCAP(F)	Yes	Yes	Piece 1 - No spectral scanning, EM fixation, RNA-later	A	1-1-1	1	Z-Fix(1):seawater(4)	2011-12-16	12/16/2011-12/22/2011	Not recorded	NG
GMU	11-142	ACCRE 2011	Esther Peters or Margaret Miller	Acropora cervicornis	Tavernier Patch B, Key Largo, FL	K130 (G16)	20110621	14 ft	Other - Branching tip, tissue loss base	Suspect fireworm predation TLCAP(F)	Yes	Yes	Piece 1 - No spectral scanning, EM fixation, RNA-later	A	1-1-1	1	Z-Fix(1):seawater(4)	2011-12-16	12/16/2011-12/22/2011	Not recorded	NG
GMU	11-142	ACCRE 2011	Esther Peters or Margaret Miller	Acropora cervicornis	Tavernier Patch B, Key Largo, FL	K130 (G16)	20110621	14 ft	Other - Branching tip, tissue loss base	Suspect fireworm predation TLCAP(F)	Yes	Yes	Piece 1 - No spectral scanning, EM fixation, RNA-later	A	2-1, 2-2	1	Z-Fix(1):seawater(4)	No	Not recorded	Not recorded	TBD
GMU	11-142	ACCRE 2011	Esther Peters or Margaret Miller	Acropora cervicornis	Tavernier Patch B, Key Largo, FL	K130 (G16)	20110621	14 ft	Other - Branching tip, tissue loss base	Suspect fireworm predation TLCAP(F)	Yes	Yes	Piece 2 - No spectral scanning, EM fixation, RNA-later	A	3-1-1	1	Z-Fix(1):seawater(4)	2011-12-16	12/16/2011-12/22/11; 1/31/2011-2/2/2012	Not recorded	TBD
GMU	11-142	ACCRE 2011	Esther Peters or Margaret Miller	Acropora cervicornis	Tavernier Patch B, Key Largo, FL	K130 (G16)	20110621	14 ft	Other - Branching tip, tissue loss base	Suspect fireworm predation TLCAP(F)	Yes	Yes	Piece 2 - No spectral scanning, EM fixation, RNA-later	A	3-1-2	1	Z-Fix(1):seawater(4)	2011-12-16	12/16/2011-12/22/11; 1/31/2011-2/2/2012	Not recorded	TBD
GMU	11-142	ACCRE 2011	Esther Peters or Margaret Miller	Acropora cervicornis	Tavernier Patch B, Key Largo, FL	K130 (G16)	20110621	14 ft	Other - Branching tip, tissue loss base	Suspect fireworm predation TLCAP(F)	Yes	Yes	Piece 2 - No spectral scanning, EM fixation, RNA-later	A	3-1-3	1	Z-Fix(1):seawater(4)	2011-12-16	12/16/2011-12/22/11; 1/31/2011-2/2/2012	Not recorded	TBD
GMU	11-142	ACCRE 2011	Esther Peters or Margaret Miller	Acropora cervicornis	Tavernier Patch B, Key Largo, FL	K130 (G16)	20110621	14 ft	Other - Branching tip, tissue loss base	Suspect fireworm predation TLCAP(F)	Yes	Yes	Piece 2 - No spectral scanning, EM fixation, RNA-later	A	3-1-4	1	Z-Fix(1):seawater(4)	2011-12-16	12/16/2011-12/22/11; 1/31/2011-2/2/2012	Not recorded	TBD
GMU	11-142	ACCRE 2011	Esther Peters or Margaret Miller	Acropora cervicornis	Tavernier Patch B, Key Largo, FL	K130 (G16)	20110630	14 ft	Branch tip	Bleaching and TL?	Yes	Yes	Same colony, different collection date. No spectral scanning or EM fix. Yes RNAlater and sediment.	B	1	1	Z-Fix(1):seawater(4)	No	7/16-18/2011	2011-07-26	2
GMU	11-146	ACCRE 2011	Esther Peters or Margaret Miller	Acropora cervicornis	Aquarius, Conch Deep, Key Largo, FL	B5 (a)	20110622	52 ft	Branch tip	WBD	Yes	Yes	No spectral scanning, EM fixation, or RNAlater (only on sediment).	A	1a	1	Z-Fix(1):seawater(4)	No	7/21/2011-?	2011-07-27	2	1	Giemsa	3	2	3	4	2	0	0	2	3	1	0	2	3	0	0	Note more suspect RLOs in cnidoglandular bands; few seen infecting tentacle mucocytes, not much of this tissue evident on slide however; Giemsa shows change in epidermal RLOs from 3 to 2 and no change in filament RLOs
GMU	11-146	ACCRE 2011	Esther Peters or Margaret Miller	Acropora cervicornis	Aquarius, Conch Deep, Key Largo, FL	B5 (a)	20110622	52 ft	Branch tip	WBD	Yes	Yes	No spectral scanning, EM fixation, or RNAlater (only on sediment).	A	2a	1	Z-Fix(1):seawater(4)	No	7/21/2011-?	2011-08-15	2	1	TBD	3	2	3	4	1	0	0	2	2	1	0	2	3	0	0	Not much tentacle tissue again
GMU	11-146	ACCRE 2011	Esther Peters or Margaret Miller	Acropora cervicornis	Aquarius, Conch Deep, Key Largo, FL	B5 (a)	20110622	52 ft	Branch tip	WBD	Yes	Yes	No spectral scanning, EM fixation, or RNAlater (only on sediment).	A	3a-1-1	1	Z-Fix(1):seawater(4)	2011-08-24	8/24/2011-8/31/2011	2011-09-23	2	1	TBD	NS	NS	NS	NS	NS	NS	NS	NS	NS	NS	NS	NS	NS	NS	NS	No tissue on slide, only ciliates with large nucleus and no zooxanthelle inside, and a few cyanobacterial strands
GMU	11-146	ACCRE 2011	Esther Peters or Margaret Miller	Acropora cervicornis	Aquarius, Conch Deep, Key Largo, FL	B5 (a)	20110622	52 ft	Branch tip	WBD	Yes	Yes	No spectral scanning, EM fixation, or RNAlater (only on sediment).	A	3a-1-2	1	Z-Fix(1):seawater(4)	2011-08-24	8/24/2011-8/31/2011	2011-09-19	2	1	TBD	5	3	4	5	5	0	5	NS	NS	3	0	2	4	0	0	Cyanobacterial filaments and ciliates without zooxanthellae on skeleton, nematode, small crustacean, cells necrotic and lysing, some foci of hypertrophied calicoblasts with eosinophilic granules and vacuolated at tissue loss margin (why?), adjacent to gastrodermis with lysing zooxanthellae; cnidoglandular bands lysing, unsure if RLOs present, some tentacle tissue, but no RLOs detectable, perhaps …
GMU	11-146	ACCRE 2011	Esther Peters or Margaret Miller	Acropora cervicornis	Aquarius, Conch Deep, Key Largo, FL	B5 (a)	20110622	52 ft	Branch tip	WBD	Yes	Yes	No spectral scanning, EM fixation, or RNAlater (only on sediment).	A	3a-1-3	1	Z-Fix(1):seawater(4)	2011-08-24	8/24/2011-8/31/2011	2011-10-07	2	1	TBD	5	4	5	5	5	0	5	NS	NS	4	0	2	4	0	0	Same as above, tentacle epidermal cells severely attenuated, gastrodermis attenuated, vacuolated, zooxanthellae in gastrodermis of gastrovascular canals degenerating first, calicodermis severely attenuated
GMU	11-146	ACCRE 2011	Esther Peters or Margaret Miller	Acropora cervicornis	Aquarius, Conch Deep, Key Largo, FL	B5 (a)	20110622	52 ft	Branch tip	WBD	Yes	Yes	No spectral scanning, EM fixation, or RNAlater (only on sediment).	A	3a-1-4	1	Z-Fix(1):seawater(4)	2011-08-24	8/24/2011-8/31/2011	2011-10-07	2	1	TBD	NS	NS	NS	NS	NS	NS	NS	NS	NS	NS	NS	NS	NS	NS	NS	Small piece of lysing tissue on slide
GMU	11-146	ACCRE 2011	Esther Peters or Margaret Miller	Acropora cervicornis	Aquarius, Conch Deep, Key Largo, FL	B5 (a)	20110622	52 ft	Branch tip	WBD	Yes	Yes	No spectral scanning, EM fixation, or RNAlater (only on sediment).	A	3a-2-1	1	Z-Fix(1):seawater(4)	2011-08-24	8/24/2011-8/29/2011	Not recorded	2	1	TBD	NS	NS	NS	NS	NS	NS	NS	NS	NS	NS	NS	NS	NS	NS	NS	No tissue on slide
GMU	11-146	ACCRE 2011	Esther Peters or Margaret Miller	Acropora cervicornis	Aquarius, Conch Deep, Key Largo, FL	B5 (a)	20110622	52 ft	Branch tip	WBD	Yes	Yes	No spectral scanning, EM fixation, or RNAlater (only on sediment).	A	3a-2-2	1	Z-Fix(1):seawater(4)	2011-08-24	8/24/2011-8/29/2011	2011-10-05	2	1	TBD	5	4	5	5	4	0	2	2	3	4	0	1	4	NS	NS	Sparsely scattered ciliates with single large nucleus and no zooxanthellae (possibly in a matrix or surrounded by a very thin test?), well away from severely attenuated coral tissue; foci of cells forming an epithelium along calicodermis, large nuclei, prominent nucleoli, full of acidophilic granules, perhaps these are amoebocytes mounting a defense but then lysing (could coral recover if they do…
GMU	11-146	ACCRE 2011	Esther Peters or Margaret Miller	Acropora cervicornis	Aquarius, Conch Deep, Key Largo, FL	B5 (a)	20110622	52 ft	Branch tip	WBD	Yes	Yes	No spectral scanning, EM fixation, or RNAlater (only on sediment).	A	3a-2-3	1	Z-Fix(1):seawater(4)	2011-08-24	8/24/2011-8/29/2011	2011-10-10	2	1	TBD	5	4	5	NS	NS	NS	NS	NS	NS	NS	NS	NS	NS	NS	NS	Thin piece of surface body wall on slide, large-nucleated ciliates well away from coral tissue
GMU	11-146	ACCRE 2011	Esther Peters or Margaret Miller	Acropora cervicornis	Aquarius, Conch Deep, Key Largo, FL	B5 (a)	20110622	52 ft	Branch tip	WBD	Yes	Yes	No spectral scanning, EM fixation, or RNAlater (only on sediment).	A	3a-2-4	1	Z-Fix(1):seawater(4)	2011-08-24	8/24/2011-8/29/2011	2011-10-05	2	1	TBD	NS	NS	NS	NS	NS	NS	NS	NS	NS	NS	NS	NS	NS	NS	NS	No tissue on slide
GMU	11-146	ACCRE 2011	Esther Peters or Margaret Miller	Acropora cervicornis	Aquarius, Conch Deep, Key Largo, FL	B5 (a)	20110622	52 ft	Branch tip	WBD	Yes	Yes	No spectral scanning, EM fixation, or RNAlater (only on sediment).	A	1b	1	Z-Fix(1):seawater(4)	No	7/21/2011-Not recorded	2011-08-15	2	1	TBD	4	4	4	4	3	0	1	4	1	3	0	2	4	0	0	Note suspect amoebocytes and acidophilic granule production in calicodermis aboral areas and bases of polyps
GMU	11-146	ACCRE 2011	Esther Peters or Margaret Miller	Acropora cervicornis	Aquarius, Conch Deep, Key Largo, FL	B5 (a)	20110622	52 ft	Branch tip	WBD	Yes	Yes	No spectral scanning, EM fixation, or RNAlater (only on sediment).	A	2b	1	Z-Fix(1):seawater(4)	No	7/21/2011-Not recorded	NOT IN BOX	0	0	0	No sections	No sections	No sections	No sections	No sections	No sections	No sections	No sections	No sections	No sections	No sections	No sections	No sections	No sections	No sections	No sections
GMU	11-146	ACCRE 2011	Esther Peters or Margaret Miller	Acropora cervicornis	Aquarius, Conch Deep, Key Largo, FL	B5 (a)	20110622	52 ft	Branch tip	WBD	Yes	Yes	No spectral scanning, EM fixation, or RNAlater (only on sediment).	A	3b-1	1	Z-Fix(1):seawater(4)	No	7/21/2011-Not recorded	2011-08-10	2	1	TBD	4	3	4	NS	NS	0	NS	1	NS	2	0	NS	4	NS	NS	Tissues, some foci of epidermis, markedly attenuated, why few RLOs seen? No sections through many structures
GMU	11-146	ACCRE 2011	Esther Peters or Margaret Miller	Acropora cervicornis	Aquarius, Conch Deep, Key Largo, FL	B5 (a)	20110622	52 ft	Branch tip	WBD	Yes	Yes	No spectral scanning, EM fixation, or RNAlater (only on sediment).	A	3b-2	1	Z-Fix(1):seawater(4)	No	7/21/2011-Not recorded	2011-08-10	2	1	TBD	4	3	4	NS	NS	0	NS	1	NS	3	0	NS	4	NS	NS	Same as above
GMU	11-146	ACCRE 2011	Esther Peters or Margaret Miller	Acropora cervicornis	Aquarius, Conch Deep, Key Largo, FL	B5 (a)	20110622	52 ft	Branch tip	WBD	Yes	Yes	No spectral scanning, EM fixation, or RNAlater (only on sediment).	A	4b-1-1	1	Z-Fix(1):seawater(4)	2011-08-24	8/24/2011-9/2/2011	2011-09-14	2	1	TBD	NS	NS	NS	NS	NS	NS	NS	NS	NS	NS	NS	NS	NS	NS	NS	No coral tissue on slide, couple areas of large-nucleated ciliates lacking zooxanthellae, possible cyanobacterial filaments, eosinophilic to basophilic strands, metazoans--fouling community
GMU	11-146	ACCRE 2011	Esther Peters or Margaret Miller	Acropora cervicornis	Aquarius, Conch Deep, Key Largo, FL	B5 (a)	20110622	52 ft	Branch tip	WBD	Yes	Yes	No spectral scanning, EM fixation, or RNAlater (only on sediment).	A	4b-1-2	1	Z-Fix(1):seawater(4)	2011-08-24	8/24/2011-9/2/2011	2011-09-14	2	1	TBD	NS	NS	NS	NS	NS	NS	NS	NS	NS	NS	NS	NS	NS	NS	NS	Similar to above, strands pigmented black
GMU	11-146	ACCRE 2011	Esther Peters or Margaret Miller	Acropora cervicornis	Aquarius, Conch Deep, Key Largo, FL	B5 (a)	20110622	52 ft	Branch tip	WBD	Yes	Yes	No spectral scanning, EM fixation, or RNAlater (only on sediment).	A	4b-1-3	1	Z-Fix(1):seawater(4)	2011-08-24	8/24/2011-9/2/2011	2011-09-23	2	1	TBD	NS	NS	NS	NS	NS	NS	NS	NS	NS	NS	NS	NS	NS	NS	NS	Small amount of fouling organisms on slide
GMU	11-146	ACCRE 2011	Esther Peters or Margaret Miller	Acropora cervicornis	Aquarius, Conch Deep, Key Largo, FL	B5 (a)	20110622	52 ft	Branch tip	WBD	Yes	Yes	No spectral scanning, EM fixation, or RNAlater (only on sediment).	A	4b-1-4	1	Z-Fix(1):seawater(4)	2011-08-24	8/24/2011-9/2/2011	2011-09-28	2	1	TBD	NS	NS	NS	NS	NS	NS	NS	NS	NS	NS	NS	NS	NS	NS	NS	Diverse organisms, large-nucleated ciliates, eosinophilic and pigmented strands, sponge spicule fragments, no coral tissue
GMU	11-146	ACCRE 2011	Esther Peters or Margaret Miller	Acropora cervicornis	Aquarius, Conch Deep, Key Largo, FL	B5 (a)	20110622	52 ft	Branch tip	WBD	Yes	Yes	No spectral scanning, EM fixation, or RNAlater (only on sediment).	A	4b-2-1	1	Z-Fix(1):seawater(4)	2011-08-24	8/24/2011-9/2/2011	2011-10-05	2	1	TBD	NS	NS	NS	NS	NS	NS	NS	NS	NS	NS	NS	NS	NS	NS	NS	Diverse organisms, large-nucleated ciliates, eosinophilic and pigmented strands, no coral tissue
GMU	11-146	ACCRE 2011	Esther Peters or Margaret Miller	Acropora cervicornis	Aquarius, Conch Deep, Key Largo, FL	B5 (a)	20110622	52 ft	Branch tip	WBD	Yes	Yes	No spectral scanning, EM fixation, or RNAlater (only on sediment).	A	4b-2-2	1	Z-Fix(1):seawater(4)	2011-08-24	8/24/2011-9/2/2011	2011-09-28	2	1	TBD	NS	NS	NS	NS	NS	NS	NS	NS	NS	NS	NS	NS	NS	NS	NS	Diverse organisms, large-nucleated ciliates, eosinophilic and pigmented strands, no coral tissue
GMU	11-146	ACCRE 2011	Esther Peters or Margaret Miller	Acropora cervicornis	Aquarius, Conch Deep, Key Largo, FL	B5 (a)	20110622	52 ft	Branch tip	WBD	Yes	Yes	No spectral scanning, EM fixation, or RNAlater (only on sediment).	A	4b-2-3	1	Z-Fix(1):seawater(4)	2011-08-24	8/24/2011-9/2/2011	2013-09-23	2	1	TBD	NS	NS	NS	NS	NS	NS	NS	NS	NS	NS	NS	NS	NS	NS	NS	Large-nucleated ciliates mostly, no coral tissue
GMU	11-146	ACCRE 2011	Esther Peters or Margaret Miller	Acropora cervicornis	Aquarius, Conch Deep, Key Largo, FL	B5 (a)	20110622	52 ft	Branch tip	WBD	Yes	Yes	No spectral scanning, EM fixation, or RNAlater (only on sediment).	A	4b-2-4	1	Z-Fix(1):seawater(4)	2011-08-24	8/24/2011-9/2/2011	2011-09-28	2	1	TBD	NS	NS	NS	NS	NS	NS	NS	NS	NS	NS	NS	NS	NS	NS	NS	Some pigment granule cells in a matrix outlined by cells, no coral tissue
GMU	11-146	ACCRE 2011	Esther Peters or Margaret Miller	Acropora cervicornis	Aquarius, Conch Deep, Key Largo, FL	B5 (b)	20110622	52 ft	Branch tip	WBD	CHECK	Yes	No spectral scanning, EM fixation, or RNAlater (only on sediment).	B	1-1-1	1	Z-Fix(1):seawater(4)	2011-08-24	8/24/2011-8/31/2011	2011-09-19	2	1	TBD	NS	NS	NS	NS	NS	NS	NS	NS	NS	NS	NS	NS	NS	NS	NS	Nothing on histoslide
GMU	11-146	ACCRE 2011	Esther Peters or Margaret Miller	Acropora cervicornis	Aquarius, Conch Deep, Key Largo, FL	B5 (b)	20110622	52 ft	Branch tip	WBD	CHECK	Yes	No spectral scanning, EM fixation, or RNAlater (only on sediment).	B	1-1-2	1	Z-Fix(1):seawater(4)	2011-08-24	8/24/2011-8/31/2011	2011-09-23	2	1	TBD	3	3	3	1	3	0	3	3	0	1	0	2	3	NS	NS	Large ciliates with zooxanthellae inside along tissue loss margin and gastrovascular canals, necrosis and lysing of coral tissue, still intact along surface body wall and polyps
GMU	11-146	ACCRE 2011	Esther Peters or Margaret Miller	Acropora cervicornis	Aquarius, Conch Deep, Key Largo, FL	B5 (b)	20110622	52 ft	Branch tip	WBD	CHECK	Yes	No spectral scanning, EM fixation, or RNAlater (only on sediment).	B	1-1-3	1	Z-Fix(1):seawater(4)	2011-08-24	8/24/2011-8/31/2011	2011-09-16	2	1	TBD	4	3	3	NS	NS	0	NS	3	NS	3	0	1	4	NS	NS	Tissue necrosis and lysing at margin, large globules or giant cells of necrotic cells on skeleton, ciliates with zooxanthellae along margin; necrotic cell bundle trapped in gastrovascular canal
GMU	11-146	ACCRE 2011	Esther Peters or Margaret Miller	Acropora cervicornis	Aquarius, Conch Deep, Key Largo, FL	B5 (b)	20110622	52 ft	Branch tip	WBD	CHECK	Yes	No spectral scanning, EM fixation, or RNAlater (only on sediment).	B	1-1-4	1	Z-Fix(1):seawater(4)	2011-08-24	8/24/2011-8/31/2011	2011-09-16	2	1	TBD	NS	NS	NS	NS	NS	NS	NS	NS	NS	NS	NS	NS	NS	NS	NS	Only small piece of necrotic, lysing tissue on slide
GMU	11-146	ACCRE 2011	Esther Peters or Margaret Miller	Acropora cervicornis	Aquarius, Conch Deep, Key Largo, FL	B5 (b)	20110622	52 ft	Branch tip	WBD	CHECK	Yes	No spectral scanning, EM fixation, or RNAlater (only on sediment).	B	1-2-1	1	Z-Fix(1):seawater(4)	2011-08-24	8/24/2011-8/30/2011?	2011-10-10	2	1	TBD	5	3	4	NS	NS	NS	NS	NS	NS	NS	NS	NS	5	NS	NS	A few small pieces of tissue, necrosis and lysing along margin, with zooxanthellae ciliates; a distance away on skeleton are giant necrotic cell masses
GMU	11-146	ACCRE 2011	Esther Peters or Margaret Miller	Acropora cervicornis	Aquarius, Conch Deep, Key Largo, FL	B5 (b)	20110622	52 ft	Branch tip	WBD	CHECK	Yes	No spectral scanning, EM fixation, or RNAlater (only on sediment).	B	1-2-2	1	Z-Fix(1):seawater(4)	2011-08-24	8/24/2011-8/30/2011?	2011-10-10	2	1	TBD	5	3	5	NS	5	0	4	4	0	3	0	1	5	NS	NS	Note ciliates next to swolledn and lysing mesoglea, gastrodermal cells were necrotic and lysing, sloughed off, nutritive muscular cells of mesenteries dying and mesogleal pleats degraded; surface body wall intact but cell loss, mild necrosis
GMU	11-146	ACCRE 2011	Esther Peters or Margaret Miller	Acropora cervicornis	Aquarius, Conch Deep, Key Largo, FL	B5 (b)	20110622	52 ft	Branch tip	WBD	CHECK	Yes	No spectral scanning, EM fixation, or RNAlater (only on sediment).	B	1-2-3	1	Z-Fix(1):seawater(4)	2011-08-24	8/24/2011-8/30/2011?	2011-10-05	2	1	TBD	5	3	4	NS	NS	0	NS	2	NS	2	0	3	4	NS	NS	A few pieces of necrotic tissue on slide, large ciliates with zooxanthellae adjacent to the lysing tissue, several masses of necrotic cells
GMU	11-146	ACCRE 2011	Esther Peters or Margaret Miller	Acropora cervicornis	Aquarius, Conch Deep, Key Largo, FL	B5 (b)	20110622	52 ft	Branch tip	WBD	CHECK	Yes	No spectral scanning, EM fixation, or RNAlater (only on sediment).	B	1-2-4	1	Z-Fix(1):seawater(4)	2011-08-24	8/24/2011-8/30/2011?	2011-10-05	2	1	TBD	5	3	5	NS	NS	0	NS	3	NS	3	0	1	4	NS	NS	Ciliates with zooxanthellae at margin of lysing tissue and in gastrovascular canals, full of cell debris; only a few pieces of tissue, lots of zooxanthellae in remaining gastrodermis
GMU	11-146	ACCRE 2011	Esther Peters or Margaret Miller	Acropora cervicornis	Aquarius, Conch Deep, Key Largo, FL	B5 (b)	20110622	52 ft	Branch tip	WBD	CHECK	Yes	No spectral scanning, EM fixation, or RNAlater (only on sediment).	B	2-1-1	1	Z-Fix(1):seawater(4)	2011-09-14	9/14/2011-9/18/2011	2011-09-21	2	1	TBD	NS	NS	NS	NS	NS	NS	NS	NS	NS	NS	NS	NS	NS	NS	NS	Sections through nematodes and massses of necrotic coral cells: PHOTOS; note diversity of cells forming these spherules, some with more of a protein coating than others (basement membrane, mesoglea?)
GMU	11-146	ACCRE 2011	Esther Peters or Margaret Miller	Acropora cervicornis	Aquarius, Conch Deep, Key Largo, FL	B5 (b)	20110622	52 ft	Branch tip	WBD	CHECK	Yes	No spectral scanning, EM fixation, or RNAlater (only on sediment).	B	2-1-2	1	Z-Fix(1):seawater(4)	2011-09-14	9/14/2011-9/18/2011	2011-09-21	2	1	TBD	NS	NS	NS	NS	NS	NS	NS	NS	NS	NS	NS	NS	NS	NS	NS	No tissue on slide
GMU	11-146	ACCRE 2011	Esther Peters or Margaret Miller	Acropora cervicornis	Aquarius, Conch Deep, Key Largo, FL	B5 (b)	20110622	52 ft	Branch tip	WBD	CHECK	Yes	No spectral scanning, EM fixation, or RNAlater (only on sediment).	B	2-1-3	1	Z-Fix(1):seawater(4)	2011-09-14	9/14/2011-9/18/2011	2011-10-05	2	1	TBD	NS	NS	NS	NS	NS	NS	NS	NS	NS	NS	NS	NS	NS	NS	NS	No tissue on slide, but several diverse examples of the necrotic cell masses
GMU	11-146	ACCRE 2011	Esther Peters or Margaret Miller	Acropora cervicornis	Aquarius, Conch Deep, Key Largo, FL	B5 (b)	20110622	52 ft	Branch tip	WBD	CHECK	Yes	No spectral scanning, EM fixation, or RNAlater (only on sediment).	B	2-1-4	1	Z-Fix(1):seawater(4)	2011-09-14	9/14/2011-9/18/2011	Not recorded	2	1	TBD	NS	NS	NS	NS	NS	NS	NS	NS	NS	NS	NS	NS	NS	NS	NS	No tissue on slide
GMU	11-146	ACCRE 2011	Esther Peters or Margaret Miller	Acropora cervicornis	Aquarius, Conch Deep, Key Largo, FL	B5 (b)	20110622	52 ft	Branch tip	WBD	CHECK	Yes	No spectral scanning, EM fixation, or RNAlater (only on sediment).	B	2-2-1	1	Z-Fix(1):seawater(4)	2011-09-14	9/9/2011-9/14/2011	2011-09-21	2	1	TBD	NS	NS	NS	NS	NS	NS	NS	NS	NS	NS	NS	NS	NS	NS	NS	No tissue on slide
GMU	11-146	ACCRE 2011	Esther Peters or Margaret Miller	Acropora cervicornis	Aquarius, Conch Deep, Key Largo, FL	B5 (b)	20110622	52 ft	Branch tip	WBD	CHECK	Yes	No spectral scanning, EM fixation, or RNAlater (only on sediment).	B	2-2-2	1	Z-Fix(1):seawater(4)	2011-09-14	9/9/2011-9/14/2011	Not recorded	2	1	TBD	NS	NS	NS	NS	NS	NS	NS	NS	NS	NS	NS	NS	NS	NS	NS	No tissue on slide; three examples of the necrotic cell masses
GMU	11-146	ACCRE 2011	Esther Peters or Margaret Miller	Acropora cervicornis	Aquarius, Conch Deep, Key Largo, FL	B5 (b)	20110622	52 ft	Branch tip	WBD	CHECK	Yes	No spectral scanning, EM fixation, or RNAlater (only on sediment).	B	2-2-3	1	Z-Fix(1):seawater(4)	2011-09-14	9/9/2011-9/14/2011	2011-10-10	2	1	TBD	NS	NS	NS	NS	NS	NS	NS	NS	NS	NS	NS	NS	NS	NS	NS	No tissue on slide, but several diverse examples of the necrotic cell masses
GMU	11-146	ACCRE 2011	Esther Peters or Margaret Miller	Acropora cervicornis	Aquarius, Conch Deep, Key Largo, FL	B5 (b)	20110622	52 ft	Branch tip	WBD	CHECK	Yes	No spectral scanning, EM fixation, or RNAlater (only on sediment).	B	2-2-4	1	Z-Fix(1):seawater(4)	2011-09-14	9/9/2011-9/14/2011	2011-09-23	2	1	TBD	NS	NS	NS	NS	NS	NS	NS	NS	NS	NS	NS	NS	NS	NS	NS	No tissue on slide, but several diverse examples of the necrotic cell masses
GMU	11-147	ACCRE 2011	Esther Peters or Margaret Miller	Acropora cervicornis	Tavernier Patch B, Key Largo, FL	No#1	20110630	11 ft	Branch tip	Apparently Healthy	Yes	Yes	No spectral scanning or EM fixation. Yes RNAlater and sediment sample.	---	1	1	Z-Fix(1):seawater(4)	No	7/16-18/2011	2011-07-26	2	1	Giemsa	1	1	1	3	0	0	0	2	2	0	0	1	1	0	0	Note, this is a growing tip, lack of zooxanthellae and gonads is normal, calicodermis is cuboidal to columnar, cytoplasm clear, but maybe this is due to the fixation? Very cellular tissues; Giemsa shows no change in epidermal RLOs and change in filament RLOs from 0 to 2
GMU	11-148	ACCRE 2011	Esther Peters or Margaret Miller	Acropora cervicornis	Tavernier Patch B, Key Largo, FL	No#2	20110630	11 ft	Branch tip	Apparently Healthy	Yes	Yes	No spectral scanning or EM fixation. Yes RNAlater and sediment sample.	---	1	1	Z-Fix(1):seawater(4)	No	7/16-19/2011	2011-07-27	2	1	Giemsa	1	1	1	4	1	0	0	3	3	0	0	1	1	0	0	Same as above; Giemsa shows no change in epidermal RLOs and change in filament RLOs from 2 to 3
GMU	11-149	ACCRE 2011	Esther Peters or Margaret Miller	Acropora cervicornis	Little Conch Reef, Key Largo, FL	Wild1	20110630	16 ft	Branch tip	Apparently Healthy	Yes	Yes	No spectral scanning or EM fixation. Yes RNAlater and sediment sample.	---	1	1	Z-Fix(1):seawater(4)	No	7/16-19/2011	2011-07-27	2	1	1 Giemsa, 2 for LCM	1	1	1	2	0	0	0	2	3	1	0	2	1	0	0	Fewest suspect RLOs on tentacles, numerous mucocytes present. Calicodermis similar to 11-152, but not as thick or attenuated. Giemsa shows change in epidermal RLOs from 1 to 2 and filament RLOs from 0 to 3
GMU	11-150	ACCRE 2011	Esther Peters or Margaret Miller	Acropora cervicornis	Little Conch Reef, Key Largo, FL	Wild2	20110630	16 ft	Branch tip	Apparently Healthy	Yes	Yes	No spectral scanning or EM fixation. Yes RNAlater and sediment sample.	---	1	1	Z-Fix(1):seawater(4)	No	7/16-19/2011	2011-07-27	2	1	Giemsa	1	0	2	1	1	0	1	4	2	1	0	3	1	0	0	Thick surface body wall mesoglea of this apical polyp branch tip; Giemsa shows change in epidermal RLOs from 3 to 4 and filament RLOs remain at 2
GMU	11-151	ACCRE 2011	Esther Peters or Margaret Miller	Acropora cervicornis	Little Conch Reef, Key Largo, FL	Wild3	20110630	16 ft	Branch tip	Apparently Healthy	Yes	Yes	No spectral scanning or EM fixation. Yes RNAlater and sediment sample.	---	1	1	Z-Fix(1):seawater(4)	No	7/16-18/2011	2011-07-27	2	1	Giemsa	1	1	2	3	1	0	1	3	3	1	0	3	1	0	0	Giemsa shows no change in epidermal RLOs, more filament RLOs, change from 2 to 3
GMU	11-152	ACCRE 2011	Esther Peters or Margaret Miller	Acropora cervicornis	Conch Shallow, Key Largo, FL	Blue#46	20110630	17 ft	Branch tip	Apparently Healthy	Yes	Yes	No spectral scanning or EM fixation. Yes RNAlater and sediment sample.	---	1	1	Z-Fix(1):seawater(4)	No	7/16-18/2011	2011-07-25	2	1	1 Giemsa, 2 for LCM	1	1	1	2	0	0	0	3	2	0	0	3	2	0	0	Abundant zooxanthellae. Tip calicodermis cuboidal to columnar, but cells appear "empty" and deeper are attenuated, but contain fine eosinophilic granules. RLOs stain faintly on tentacles and actinopharynx; Giemsa shows change in epidermal RLOs from 2 to 3 and filament RLOs from 0 to 2
GMU	11-153	ACCRE 2011	Esther Peters or Margaret Miller	Acropora cervicornis	Conch Shallow, Key Largo, FL	141	20110630	17 ft	Branch tip	Apparently Healthy	Yes	Yes	No spectral scanning or EM fixation. Yes RNAlater and sediment sample.	---	1	1	Z-Fix(1):seawater(4)	No	7/16-19/2011	2011-07-26	2	1	Giemsa	1	1	1	2	1	0	0	3	3	0	0	4	1	0	0	Same as above; more apical tentacles have fewer suspect RLOs in mucocytes (minimal) but lower on branch are more (moderate); Giemsa shows no change in epidermal RLOs and filament RLOs change from 1 to 3
GMU	11-154	ACCRE 2011	Esther Peters or Margaret Miller	Acropora cervicornis	Conch Shallow, Key Largo, FL	291	20110630	17 ft	Branch tip	Apparently Healthy	Yes	Yes	No spectral scanning or EM fixation. Yes RNAlater and sediment sample.	---	1	1	Z-Fix(1):seawater(4)	No	7/16-20/2011	2011-07-26	2	1	Giemsa	1	1	2	3	2	0	0	3	2	0	0	3	1	0	0	Same as above; Giemsa increased epidermal RLOs to 3, filament RLOs to 2
GMU	11-158	ACCRE 2011	Esther Peters or Margaret Miller	Acropora cervicornis	Aquarius, Conch Deep, Key Largo, FL	Y69	20110622	52 ft	Branch tip	Suspect fireworm predation TLCAP(F)	Yes	Yes	No spectral scanning, EM fixation, or RNAlater.	---	1-1-1	1	Z-Fix(1):seawater(4)	2011-08-25	8/25/2011-9/2/2011	2011-09-16	2	1	TBD	NS	NS	NS	NS	NS	NS	NS	NS	NS	NS	NS	NS	NS	NS	NS	One small section through a polyp, couple other bits of tissue on slide, not enough to adequately judge condition, but necrosis of cells evident, with ciliates containing zooxanthellae in the area
GMU	11-158	ACCRE 2011	Esther Peters or Margaret Miller	Acropora cervicornis	Aquarius, Conch Deep, Key Largo, FL	Y69	20110622	52 ft	Branch tip	Suspect fireworm predation TLCAP(F)	Yes	Yes	No spectral scanning, EM fixation, or RNAlater.	---	1-1-2	1	Z-Fix(1):seawater(4)	2011-08-25	8/25/2011-9/2/2011	2011-09-16	2	1	TBD	4	3	4	3	3	0	1	4	0	3	0	3	4	0	0	Loss of mucocytes on tentacles so few infected ones seen; great example of formation of the necrotic cell balls as the calicodermis becomes attenuated, proteins denature but still on mesoglea, collapses around necrotic epithelial cells. A few ciliates with zooxanthellae present, but cells are lysing on their own; diverse composition of the necrotic cell balls (spheroid to ellipsoid in plane secti…
GMU	11-158	ACCRE 2011	Esther Peters or Margaret Miller	Acropora cervicornis	Aquarius, Conch Deep, Key Largo, FL	Y69	20110622	52 ft	Branch tip	Suspect fireworm predation TLCAP(F)	Yes	Yes	No spectral scanning, EM fixation, or RNAlater.	---	1-1-3	1	Z-Fix(1):seawater(4)	2011-08-25	8/25/2011-9/2/2011	2011-09-16	2	1	TBD	4	3	4	3	2	0	1	3	2	4	0	3	4	0	0	Same as above; Giemsa shows no change in epidermal RLOs and change in filament RLOs from 0 to 2
GMU	11-158	ACCRE 2011	Esther Peters or Margaret Miller	Acropora cervicornis	Aquarius, Conch Deep, Key Largo, FL	Y69	20110622	52 ft	Branch tip	Suspect fireworm predation TLCAP(F)	Yes	Yes	No spectral scanning, EM fixation, or RNAlater.	---	1-1-4	1	Z-Fix(1):seawater(4)	2011-08-25	8/25/2011-9/2/2011	2011-09-16	2	1	TBD	4	3	3	4	2	0	1	NS	0	NS	0	3	4	NS	NS	Same as above, ciliates with zooxanthellae where skeleton was, only a few; formation of the necrotic cell spherules
GMU	11-158	ACCRE 2011	Esther Peters or Margaret Miller	Acropora cervicornis	Aquarius, Conch Deep, Key Largo, FL	Y69	20110622	52 ft	Branch tip	Suspect fireworm predation TLCAP(F)	Yes	Yes	No spectral scanning, EM fixation, or RNAlater.	---	1-2-1	1	Z-Fix(1):seawater(4)	2011-08-25	8/25/2011-9/2/2011	2011-10-10	2	1	TBD	NS	NS	NS	NS	NS	NS	NS	NS	NS	NS	NS	NS	NS	NS	NS	A little tissue on slide, necrosis and lysing, a few ciliates with zooxanthellae
GMU	11-158	ACCRE 2011	Esther Peters or Margaret Miller	Acropora cervicornis	Aquarius, Conch Deep, Key Largo, FL	Y69	20110622	52 ft	Branch tip	Suspect fireworm predation TLCAP(F)	Yes	Yes	No spectral scanning, EM fixation, or RNAlater.	---	1-2-2	1	Z-Fix(1):seawater(4)	2011-08-25	8/25/2011-9/2/2011	Not recorded	2	1	TBD	5	3	4	4	1	0	1	3	0	4	0	3	4	0	0	Same as above, PHOTOS
GMU	11-158	ACCRE 2011	Esther Peters or Margaret Miller	Acropora cervicornis	Aquarius, Conch Deep, Key Largo, FL	Y69	20110622	52 ft	Branch tip	Suspect fireworm predation TLCAP(F)	Yes	Yes	No spectral scanning, EM fixation, or RNAlater.	---	1-2-3	1	Z-Fix(1):seawater(4)	2011-08-25	8/25/2011-9/2/2011	2011-09-19	2	1	TBD	NS	NS	NS	NS	NS	NS	NS	NS	NS	NS	NS	NS	NS	NS	NS	A few small pieces of tissue on slide, but not enough to judge, PHOTOS
GMU	11-158	ACCRE 2011	Esther Peters or Margaret Miller	Acropora cervicornis	Aquarius, Conch Deep, Key Largo, FL	Y69	20110622	52 ft	Branch tip	Suspect fireworm predation TLCAP(F)	Yes	Yes	No spectral scanning, EM fixation, or RNAlater.	---	1-2-4	1	Z-Fix(1):seawater(4)	2011-08-25	8/25/2011-9/2/2011	2011-09-23	2	1	TBD
GMU	11-158	ACCRE 2011	Esther Peters or Margaret Miller	Acropora cervicornis	Aquarius, Conch Deep, Key Largo, FL	Y69	20110622	52 ft	Branch tip	Suspect fireworm predation TLCAP(F)	Yes	Yes	No spectral scanning, EM fixation, or RNAlater.	---	2-1-1	1	Z-Fix(1):seawater(4)	2011-09-14	9/14/2011-9/21/2011	Not recorded	2	1	TBD	NS	NS	NS	NS	NS	NS	NS	NS	NS	NS	NS	NS	NS	NS	NS	Assorted fouling organisms and debris on slide
GMU	11-158	ACCRE 2011	Esther Peters or Margaret Miller	Acropora cervicornis	Aquarius, Conch Deep, Key Largo, FL	Y69	20110622	52 ft	Branch tip	Suspect fireworm predation TLCAP(F)	Yes	Yes	No spectral scanning, EM fixation, or RNAlater.	---	2-1-2	1	Z-Fix(1):seawater(4)	2011-09-14	9/14/2011-9/21/2011	Not recorded	2	1	TBD	NS	NS	NS	NS	NS	NS	NS	NS	NS	NS	NS	NS	NS	NS	NS	Numerous necrotic cell spherules, various morphologies and cell types enclosed
GMU	11-158	ACCRE 2011	Esther Peters or Margaret Miller	Acropora cervicornis	Aquarius, Conch Deep, Key Largo, FL	Y69	20110622	52 ft	Branch tip	Suspect fireworm predation TLCAP(F)	Yes	Yes	No spectral scanning, EM fixation, or RNAlater.	---	2-1-3	1	Z-Fix(1):seawater(4)	2011-09-14	9/14/2011-9/21/2011	2011-10-07	2	1	TBD	NS	NS	NS	NS	NS	NS	NS	NS	NS	NS	NS	NS	NS	NS	NS	Numerous necrotic cell spherules, various morphologies and cell types enclosed
GMU	11-158	ACCRE 2011	Esther Peters or Margaret Miller	Acropora cervicornis	Aquarius, Conch Deep, Key Largo, FL	Y69	20110622	52 ft	Branch tip	Suspect fireworm predation TLCAP(F)	Yes	Yes	No spectral scanning, EM fixation, or RNAlater.	---	2-2-1	1	Z-Fix(1):seawater(4)	2011-09-14	9/14/2011-9/21/2011	Not recorded	2	1	TBD	NS	NS	NS	NS	NS	NS	NS	NS	NS	NS	NS	NS	NS	NS	NS	Numerous necrotic cell spherules, various morphologies and cell types enclosed
GMU	11-158	ACCRE 2011	Esther Peters or Margaret Miller	Acropora cervicornis	Aquarius, Conch Deep, Key Largo, FL	Y69	20110622	52 ft	Branch tip	Suspect fireworm predation TLCAP(F)	Yes	Yes	No spectral scanning, EM fixation, or RNAlater.	---	2-2-2	1	Z-Fix(1):seawater(4)	2011-09-14	9/14/2011-9/21/2011	2011-10-05	2	1	TBD	NS	NS	NS	NS	NS	NS	NS	NS	NS	NS	NS	NS	NS	NS	NS	Assorted fouling organisms and debris on slide
GMU	11-158	ACCRE 2011	Esther Peters or Margaret Miller	Acropora cervicornis	Aquarius, Conch Deep, Key Largo, FL	Y69	20110622	52 ft	Branch tip	Suspect fireworm predation TLCAP(F)	Yes	Yes	No spectral scanning, EM fixation, or RNAlater.	---	2-2-3	1	Z-Fix(1):seawater(4)	2011-09-14	9/14/2011-9/21/2011	2011-10-12	2	1	TBD	NS	NS	NS	NS	NS	NS	NS	NS	NS	NS	NS	NS	NS	NS	NS	A few areas of debris or unknown organisms on slide
GMU	11-159	ACCRE 2011	Esther Peters or Margaret Miller	Acropora cervicornis	Aquarius, Conch Deep, Key Largo, FL	Y66	20110622	52 ft	Branch tip	RTL	Yes	Yes	No spectral scanning or EM fixation. Yes, RNA later, short branch and tip.	---	1	1	Z-Fix(1):seawater(4)	No	7/21-22/2011	2011-07-27	2	1	Giemsa	5	4	5	5	4	0	2	2	2	4	0	2	4	0	0	Few suspect RLOs in tentacle mucocytes, but marked loss of mucocytes and attenuation of epidermis; note hypertrophy, hyperplasia, and pink granules in calicocermis at margin areas with early necrosis of gastrodermis, walling off process? Giemsa shows no change in epidermal RLOs and change in filament RLOs from 0 to 2
GMU	11-159	ACCRE 2011	Esther Peters or Margaret Miller	Acropora cervicornis	Aquarius, Conch Deep, Key Largo, FL	Y66	20110622	52 ft	Branch tip	RTL	Yes	Yes	No spectral scanning or EM fixation. Yes, RNA later, short branch and tip.	---	2-1	1	Z-Fix(1):seawater(4)	2011-08-25	8/25/2011-9/7/2011	2011-09-09	2	1	TBD	5	4	5	5	5	0	3	NS	4	5	0	1	4	NS	NS	One piece of tissue, necrosis and lysing, especially of cnidoglandular bands, no tentacles present; a few foci of hypertrophy and hyperplasia of calicoblasts
GMU	11-159	ACCRE 2011	Esther Peters or Margaret Miller	Acropora cervicornis	Aquarius, Conch Deep, Key Largo, FL	Y66	20110622	52 ft	Branch tip	RTL	Yes	Yes	No spectral scanning or EM fixation. Yes, RNA later, short branch and tip.	---	2-2	1	Z-Fix(1):seawater(4)	2011-08-25	8/25/2011-9/7/2011	2011-09-12	2	1	TBD	4	4	4	5	5	0	3	4	4	4	0	1	4	0	0	Larger amount of tissue, also necrosis and lysing present, one focus of tentacles with numerous mucocytes infected by RLOs, but mucocytes missing, a few foci of hypertrophy and hyperplasia of calicoblasts
GMU	11-159	ACCRE 2011	Esther Peters or Margaret Miller	Acropora cervicornis	Aquarius, Conch Deep, Key Largo, FL	Y66	20110622	52 ft	Branch tip	RTL	Yes	Yes	No spectral scanning or EM fixation. Yes, RNA later, short branch and tip.	---	2-3	1	Z-Fix(1):seawater(4)	2011-08-25	8/25/2011-9/7/2011	2011-09-12	2	1	TBD	5	4	4	5	5	0	4	4	4	5	0	1	5	0	0	Same as above, gravid nematode within tissue
GMU	11-159	ACCRE 2011	Esther Peters or Margaret Miller	Acropora cervicornis	Aquarius, Conch Deep, Key Largo, FL	Y66	20110622	52 ft	Branch tip	RTL	Yes	Yes	No spectral scanning or EM fixation. Yes, RNA later, short branch and tip.	---	2-4	1	Z-Fix(1):seawater(4)	2011-08-25	8/25/2011-9/7/2011	2011-09-09	2	1	TBD	5	4	4	5	5	0	5	4	4	5	0	1	5	0	0	Same as above, mesenterial filaments more necrosis and lysing
GMU	11-159	ACCRE 2011	Esther Peters or Margaret Miller	Acropora cervicornis	Aquarius, Conch Deep, Key Largo, FL	Y66	20110622	52 ft	Branch tip	RTL	Yes	Yes	No spectral scanning or EM fixation. Yes, RNA later, short branch and tip.	---	2-5	1	Z-Fix(1):seawater(4)	2011-08-25	8/25/2011-9/7/2011	2011-09-16	2	1	TBD	5	4	NS	5	5	0	5	NS	4	5	0	1	5	NS	NS	Interesting minute polychaete (?) on slide; one small piece of severely affected tissue
GMU	11-159	ACCRE 2011	Esther Peters or Margaret Miller	Acropora cervicornis	Aquarius, Conch Deep, Key Largo, FL	Y66	20110622	52 ft	Branch tip	RTL	Yes	Yes	No spectral scanning or EM fixation. Yes, RNA later, short branch and tip.	---	3-1-1	1	Z-Fix(1):seawater(4)	2011-08-25	8/25/2011-9/7/2011	2011-10-05	2	1	TBD	NS	NS	NS	NS	NS	NS	NS	NS	NS	NS	NS	NS	NS	NS	NS	No tissue on slide
GMU	11-159	ACCRE 2011	Esther Peters or Margaret Miller	Acropora cervicornis	Aquarius, Conch Deep, Key Largo, FL	Y66	20110622	52 ft	Branch tip	RTL	Yes	Yes	No spectral scanning or EM fixation. Yes, RNA later, short branch and tip.	---	3-1-2	1	Z-Fix(1):seawater(4)	2011-08-25	8/25/2011-9/7/2011	2011-09-12	2	1	TBD	NS	NS	NS	NS	NS	NS	NS	NS	NS	NS	NS	NS	NS	NS	NS	One small fragment of tissue, not completely necrotic, may detach before all cells dead?
GMU	11-159	ACCRE 2011	Esther Peters or Margaret Miller	Acropora cervicornis	Aquarius, Conch Deep, Key Largo, FL	Y66	20110622	52 ft	Branch tip	RTL	Yes	Yes	No spectral scanning or EM fixation. Yes, RNA later, short branch and tip.	---	3-1-3	1	Z-Fix(1):seawater(4)	2011-08-25	8/25/2011-9/7/2011	2011-09-21	2	1	TBD	NS	NS	NS	NS	NS	NS	NS	NS	NS	NS	NS	NS	NS	NS	NS	Small amount of debris on slide
GMU	11-159	ACCRE 2011	Esther Peters or Margaret Miller	Acropora cervicornis	Aquarius, Conch Deep, Key Largo, FL	Y66	20110622	52 ft	Branch tip	RTL	Yes	Yes	No spectral scanning or EM fixation. Yes, RNA later, short branch and tip.	---	3-2-1	1	Z-Fix(1):seawater(4)	2011-08-25	8/25/2011-9/7/2011	2013-09-09	2	1	TBD	NS	NS	NS	NS	NS	NS	NS	NS	NS	NS	NS	NS	NS	NS	NS	Same as above
GMU	11-159	ACCRE 2011	Esther Peters or Margaret Miller	Acropora cervicornis	Aquarius, Conch Deep, Key Largo, FL	Y66	20110622	52 ft	Branch tip	RTL	Yes	Yes	No spectral scanning or EM fixation. Yes, RNA later, short branch and tip.	---	3-2-2	1	Z-Fix(1):seawater(4)	2011-08-25	8/25/2011-9/7/2011	2011-09-12	2	1	TBD	NS	NS	NS	NS	NS	NS	NS	NS	NS	NS	NS	NS	NS	NS	NS	Same as above
GMU	11-159	ACCRE 2011	Esther Peters or Margaret Miller	Acropora cervicornis	Aquarius, Conch Deep, Key Largo, FL	Y66	20110622	52 ft	Branch tip	RTL	Yes	Yes	No spectral scanning or EM fixation. Yes, RNA later, short branch and tip.	---	3-2-3	1	Z-Fix(1):seawater(4)	2011-08-25	8/25/2011-9/7/2011	2011-09-12	2	1	TBD	5	4	5	5	5	0	4	4	4	5	0	1	4	NS	NS	Small piece of lysing tissue on slide
GMU	11-159	ACCRE 2011	Esther Peters or Margaret Miller	Acropora cervicornis	Aquarius, Conch Deep, Key Largo, FL	Y66	20110622	52 ft	Branch tip	RTL	Yes	Yes	No spectral scanning or EM fixation. Yes, RNA later, short branch and tip.	---	3-2-4	1	Z-Fix(1):seawater(4)	2011-08-25	8/25/2011-9/7/2011	2011-09-09	2	1	TBD	5	4	5	NS	NS	0	NS	NS	NS	NS	NS	NS	5	NS	NS	Small piece of lysing tissue on slide, debris at margin, thicker or overprocessed
GMU	11-159	ACCRE 2011	Esther Peters or Margaret Miller	Acropora cervicornis	Aquarius, Conch Deep, Key Largo, FL	Y66	20110622	52 ft	Branch tip	RTL	Yes	Yes	No spectral scanning or EM fixation. Yes, RNA later, short branch and tip.	---	3-2-5	1	Z-Fix(1):seawater(4)	2011-08-25	8/25/2011-9/7/2011	2011-09-09	2	1	TBD	NS	NS	NS	NS	NS	NS	NS	NS	NS	NS	NS	NS	NS	NS	NS	No tissue on slide
GMU	11-159	ACCRE 2011	Esther Peters or Margaret Miller	Acropora cervicornis	Aquarius, Conch Deep, Key Largo, FL	Y66	20110622	52 ft	Branch tip	RTL	Yes	Yes	No spectral scanning or EM fixation. Yes, RNA later, short branch and tip.	---	3-3-1	1	Z-Fix(1):seawater(4)	2011-08-25	8/25/2011-9/7/2011	2011-09-09	2	1	TBD	NS	NS	NS	NS	NS	NS	NS	NS	NS	NS	NS	NS	NS	NS	NS	A few small fouling organisms widely scattered on slide
GMU	11-159	ACCRE 2011	Esther Peters or Margaret Miller	Acropora cervicornis	Aquarius, Conch Deep, Key Largo, FL	Y66	20110622	52 ft	Branch tip	RTL	Yes	Yes	No spectral scanning or EM fixation. Yes, RNA later, short branch and tip.	---	3-2-2	1	Z-Fix(1):seawater(4)	2011-08-25	8/25/2011-9/7/2011	2011-09-09	2	1	TBD	NS	NS	NS	NS	NS	NS	NS	NS	NS	NS	NS	NS	NS	NS	NS	No tissue on slide
GMU	11-159	ACCRE 2011	Esther Peters or Margaret Miller	Acropora cervicornis	Aquarius, Conch Deep, Key Largo, FL	Y66	20110622	52 ft	Branch tip	RTL	Yes	Yes	No spectral scanning or EM fixation. Yes, RNA later, short branch and tip.	---	3-3-3	1	Z-Fix(1):seawater(4)	2011-08-25	8/25/2011-9/7/2011	2011-09-09	2	1	TBD	NS	NS	NS	NS	NS	NS	NS	NS	NS	NS	NS	NS	NS	NS	NS	A few small fouling organisms widely scattered on slide, one is possibly a worm with melanin granules in apical cytoplasm of ciliated cells lining its gastrointestinal tract?
GMU	11-160	ACCRE 2011	Esther Peters or Margaret Miller	Acropora cervicornis	Aquarius, Conch Deep, Key Largo, FL	Y15	20110622	52 ft	Base of branch	WBD	Yes	Yes	No spectral scanning, EM fixation, or RNA later.	---	1-1-1	1	Z-Fix(1):seawater(4)	2011-08-25	8/25/2011-9/2/2011	2011-09-14	2	1	TBD	NS	NS	NS	NS	NS	NS	NS	NS	NS	NS	NS	NS	NS	NS	NS	One small piece of highly attenuated, lysing tissue on slide
GMU	11-160	ACCRE 2011	Esther Peters or Margaret Miller	Acropora cervicornis	Aquarius, Conch Deep, Key Largo, FL	Y15	20110622	52 ft	Base of branch	WBD	Yes	Yes	No spectral scanning, EM fixation, or RNA later.	---	1-1-2	1	Z-Fix(1):seawater(4)	2011-08-25	8/25/2011-9/2/2011	2011-09-14	2	1	Giemsa	4	3	2	5	4	0	2	2	3	1	0	2	4	0	0	Note variably sized-shaped nuclei in calicodermis-gastrodermis as necrosis and lysing begins; few RLOs seen because not much tentacle-oral disk tissue on slide and very pale in cnidoglandular bands as those are necrotic and lysing; Giemsa shows change in epidermal RLOs from 1 to 2 and filament RLOs from 2 to 3
GMU	11-160	ACCRE 2011	Esther Peters or Margaret Miller	Acropora cervicornis	Aquarius, Conch Deep, Key Largo, FL	Y15	20110622	52 ft	Base of branch	WBD	Yes	Yes	No spectral scanning, EM fixation, or RNA later.	---	1-1-3	1	Z-Fix(1):seawater(4)	2011-08-25	8/25/2011-9/2/2011	2011-09-26	2	1	TBD	5	3	4	4	4	0	2	3	3	3	0	4	4	0	0	More suspect RLOs on tentacles, but again loss of mucocytes
GMU	11-160	ACCRE 2011	Esther Peters or Margaret Miller	Acropora cervicornis	Aquarius, Conch Deep, Key Largo, FL	Y15	20110622	52 ft	Base of branch	WBD	Yes	Yes	No spectral scanning, EM fixation, or RNA later.	---	1-1-4	1	Z-Fix(1):seawater(4)	2011-08-25	8/25/2011-9/2/2011	2011-09-14	2	1	TBD	5	3	5	4	4	0	2	3	3	4	0	4	4	0	0	Same as above; GIEMSA - also multifocal infected gastrodermal cells lining gastrovascular canals and surface body wall, epidermal mucus discharge thin and vacuolated
GMU	11-160	ACCRE 2011	Esther Peters or Margaret Miller	Acropora cervicornis	Aquarius, Conch Deep, Key Largo, FL	Y15	20110622	52 ft	Base of branch	WBD	Yes	Yes	No spectral scanning, EM fixation, or RNA later.	---	1-2-1	1	Z-Fix(1):seawater(4)	2011-08-25	8/25/2011-9/2/2011	2011-09-26	2	1	TBD	5	3	5	NS	NS	0	NS	NS	NS	5	0	NS	5	NS	NS	Small pieces of attenuated tissue on slide, most structures not present, necrosis and lysis present
GMU	11-160	ACCRE 2011	Esther Peters or Margaret Miller	Acropora cervicornis	Aquarius, Conch Deep, Key Largo, FL	Y15	20110622	52 ft	Base of branch	WBD	Yes	Yes	No spectral scanning, EM fixation, or RNA later.	---	1-2-2	1	Z-Fix(1):seawater(4)	2011-08-25	8/25/2011-9/2/2011	2011-10-05	2	1	TBD	5	3	5	5	5	0	3	NS	3	5	0	NS	4	NS	NS	More tissue, no tentacles or oral disk
GMU	11-160	ACCRE 2011	Esther Peters or Margaret Miller	Acropora cervicornis	Aquarius, Conch Deep, Key Largo, FL	Y15	20110622	52 ft	Base of branch	WBD	Yes	Yes	No spectral scanning, EM fixation, or RNA later.	---	1-2-3	1	Z-Fix(1):seawater(4)	2011-08-25	8/25/2011-9/2/2011	2011-10-05	2	1	TBD	5	3	5	5	5	0	2	NS	3	5	0	3	5	NS	NS	Same as above
GMU	11-160	ACCRE 2011	Esther Peters or Margaret Miller	Acropora cervicornis	Aquarius, Conch Deep, Key Largo, FL	Y15	20110622	52 ft	Base of branch	WBD	Yes	Yes	No spectral scanning, EM fixation, or RNA later.	---	1-2-4	1	Z-Fix(1):seawater(4)	2011-08-25	8/25/2011-9/2/2011	2011-10-07	2	1	TBD	5	4	5	5	5	0	4	NS	3	5	0	3	5	NS	NS	Same as above
GMU	11-160	ACCRE 2011	Esther Peters or Margaret Miller	Acropora cervicornis	Aquarius, Conch Deep, Key Largo, FL	Y15	20110622	52 ft	Base of branch	WBD	Yes	Yes	No spectral scanning, EM fixation, or RNA later.	---	2-1-1	1	Z-Fix(1):seawater(4)	2011-08-25	8/25/2011-9/4/2011	2011-09-14	2	1	TBD	NS	NS	NS	NS	NS	NS	NS	NS	NS	NS	NS	NS	NS	NS	NS	No tissue on slide
GMU	11-160	ACCRE 2011	Esther Peters or Margaret Miller	Acropora cervicornis	Aquarius, Conch Deep, Key Largo, FL	Y15	20110622	52 ft	Base of branch	WBD	Yes	Yes	No spectral scanning, EM fixation, or RNA later.	---	2-1-2	1	Z-Fix(1):seawater(4)	2011-08-25	8/25/2011-9/4/2011	2011-10-10	2	1	TBD	5	4	5	5	5	0	2	2	3	5	0	2	5	0	0	Few mucocytes seen in tentacles and oral disk, a few infected with RLOs
GMU	11-160	ACCRE 2011	Esther Peters or Margaret Miller	Acropora cervicornis	Aquarius, Conch Deep, Key Largo, FL	Y15	20110622	52 ft	Base of branch	WBD	Yes	Yes	No spectral scanning, EM fixation, or RNA later.	---	2-1-3	1	Z-Fix(1):seawater(4)	2011-08-25	8/25/2011-9/4/2011	2011-09-12	2	1	TBD	5	4	5	4	4	0	2	4	3	5	0	2	5	NS	NS	Loss of mucocytes, but more RLOs
GMU	11-160	ACCRE 2011	Esther Peters or Margaret Miller	Acropora cervicornis	Aquarius, Conch Deep, Key Largo, FL	Y15	20110622	52 ft	Base of branch	WBD	Yes	Yes	No spectral scanning, EM fixation, or RNA later.	---	2-1-4	1	Z-Fix(1):seawater(4)	2011-08-25	8/25/2011-9/4/2011	2011-09-12	2	1	TBD	5	4	5	3	NS	0	1	4	2	3	0	3	4	NS	NS	A couple of pieces of tissue on slide, necrosis and lysing present
GMU	11-160	ACCRE 2011	Esther Peters or Margaret Miller	Acropora cervicornis	Aquarius, Conch Deep, Key Largo, FL	Y15	20110622	52 ft	Base of branch	WBD	Yes	Yes	No spectral scanning, EM fixation, or RNA later.	---	2-2-1	1	Z-Fix(1):seawater(4)	2011-08-25	8/25/2011-9/2/2011	2011-09-19	2	1	TBD	NS	NS	NS	NS	NS	NS	NS	NS	NS	NS	NS	NS	NS	NS	NS	No tissue on slide
GMU	11-160	ACCRE 2011	Esther Peters or Margaret Miller	Acropora cervicornis	Aquarius, Conch Deep, Key Largo, FL	Y15	20110622	52 ft	Base of branch	WBD	Yes	Yes	No spectral scanning, EM fixation, or RNA later.	---	2-2-2	1	Z-Fix(1):seawater(4)	2011-08-25	8/25/2011-9/2/2011	2011-10-12	2	1	TBD	NS	NS	NS	NS	NS	NS	NS	NS	NS	NS	NS	NS	NS	NS	NS	No tissue on slide
GMU	11-160	ACCRE 2011	Esther Peters or Margaret Miller	Acropora cervicornis	Aquarius, Conch Deep, Key Largo, FL	Y15	20110622	52 ft	Base of branch	WBD	Yes	Yes	No spectral scanning, EM fixation, or RNA later.	---	2-2-3	1	Z-Fix(1):seawater(4)	2011-08-25	8/25/2011-9/2/2011	2011-10-10	2	1	TBD	NS	NS	NS	NS	NS	NS	NS	NS	NS	NS	NS	NS	NS	NS	NS	No tissue on slide
GMU	11-160	ACCRE 2011	Esther Peters or Margaret Miller	Acropora cervicornis	Aquarius, Conch Deep, Key Largo, FL	Y15	20110622	52 ft	Base of branch	WBD	Yes	Yes	No spectral scanning, EM fixation, or RNA later.	---	2-2-4	1	Z-Fix(1):seawater(4)	2011-08-25	8/25/2011-9/2/2011	2011-09-19	2	1	TBD	5	5	5	4	4	0	1	NS	2	5	0	NS	4	NS	NS	One small piece of tissue on slide, necrosis and sloughing
GMU	11-160	ACCRE 2011	Esther Peters or Margaret Miller	Acropora cervicornis	Aquarius, Conch Deep, Key Largo, FL	Y15	20110622	52 ft	Base of branch	WBD	Yes	Yes	No spectral scanning, EM fixation, or RNA later.	---	3-1	1	Z-Fix(1):seawater(4)	2011-08-25	8/25/2011-9/4/2011	2011-09-12	2	1	TBD	4	4	5	4	3	0	1	4	3	3	0	3	4	0	0	Lots of sections of mesenterial filaments, cell loss, necrosis just evident
GMU	11-160	ACCRE 2011	Esther Peters or Margaret Miller	Acropora cervicornis	Aquarius, Conch Deep, Key Largo, FL	Y15	20110622	52 ft	Base of branch	WBD	Yes	Yes	No spectral scanning, EM fixation, or RNA later.	---	3-2	1	Z-Fix(1):seawater(4)	2011-08-25	8/25/2011-9/4/2011	2011-10-05	2	1	TBD	4	4	5	4	4	0	1	NS	4	4	0	4	5	0	0	Same as above
GMU	11-160	ACCRE 2011	Esther Peters or Margaret Miller	Acropora cervicornis	Aquarius, Conch Deep, Key Largo, FL	Y15	20110622	52 ft	Base of branch	WBD	Yes	Yes	No spectral scanning, EM fixation, or RNA later.	---	3-3	1	Z-Fix(1):seawater(4)	2011-08-25	8/25/2011-9/4/2011	2011-09-23	2	1	TBD	4	3	4	3	3	0	0	1	NS	4	0	NS	4	NS	NS	One small piece of tissue on slide, greatly attenuated cells
GMU	11-160	ACCRE 2011	Esther Peters or Margaret Miller	Acropora cervicornis	Aquarius, Conch Deep, Key Largo, FL	Y15	20110622	52 ft	Base of branch	WBD	Yes	Yes	No spectral scanning, EM fixation, or RNA later.	---	3-4	1	Z-Fix(1):seawater(4)	2011-08-25	8/25/2011-9/4/2011	2011-09-16	2	1	TBD	NS	NS	NS	NS	NS	NS	NS	NS	NS	NS	NS	NS	NS	NS	NS	No tissue on slide
GMU	11-161	ACCRE 2011	Esther Peters or Margaret Miller	Acropora cervicornis	Aquarius, Conch Deep, Key Largo, FL	Y17	20110622	52 ft	Branch tip	WBD	Yes	Yes	No spectral scanning, EM fixation, or RNA later.	---	1	1	Z-Fix(1):seawater(4)	No	7/21/2011-?	2011-08-10	2	1	Giemsa	4	4	4	4	3	0	2	4	5	5	0	3	4	0	0	Light mucus in mucocytes on Giemsa-stained slide, numerous suspect RLOs in gastrodermis of gastrovascular canals, cnidoglandular bands loaded with them (so 5 from this) ; maybe other bacteria in surface body wall mucocytes? TAKE PHOTOS
GMU	11-161	ACCRE 2011	Esther Peters or Margaret Miller	Acropora cervicornis	Aquarius, Conch Deep, Key Largo, FL	Y17	20110622	52 ft	Branch tip	WBD	Yes	Yes	No spectral scanning, EM fixation, or RNA later.	---	2-1-1	1	Z-Fix(1):seawater(4)	2011-08-29	8/29/2011-9/4/2011	2011-09-14	2	1	TBD	NS	NS	NS	NS	NS	NS	NS	NS	NS	NS	NS	NS	NS	NS	NS	No tissue on slide
GMU	11-161	ACCRE 2011	Esther Peters or Margaret Miller	Acropora cervicornis	Aquarius, Conch Deep, Key Largo, FL	Y17	20110622	52 ft	Branch tip	WBD	Yes	Yes	No spectral scanning, EM fixation, or RNA later.	---	2-1-2	1	Z-Fix(1):seawater(4)	2011-08-29	8/29/2011-9/4/2011	2011-09-14	2	1	TBD	NS	NS	NS	NS	NS	NS	NS	NS	NS	NS	NS	NS	NS	NS	NS	One small piece of lysing tissue on slide, debris, bacteria, a few ciliates with large nuclei but no zooxanthellae remain on skeleton
GMU	11-161	ACCRE 2011	Esther Peters or Margaret Miller	Acropora cervicornis	Aquarius, Conch Deep, Key Largo, FL	Y17	20110622	52 ft	Branch tip	WBD	Yes	Yes	No spectral scanning, EM fixation, or RNA later.	---	2-1-3	1	Z-Fix(1):seawater(4)	2011-08-29	8/29/2011-9/4/2011	2011-10-05	2	1	TBD	5	4	5	5	5	0	3	4	5	4	0	3	5	2	0	Lysing tissue on H&E, but see Giemsa-stained slides, loaded with suspect RLOs, including actinopharynx
GMU	11-161	ACCRE 2011	Esther Peters or Margaret Miller	Acropora cervicornis	Aquarius, Conch Deep, Key Largo, FL	Y17	20110622	52 ft	Branch tip	WBD	Yes	Yes	No spectral scanning, EM fixation, or RNA later.	---	2-1-4	1	Z-Fix(1):seawater(4)	2011-08-29	8/29/2011-9/4/2011	2011-09-09	2	1	TBD	5	4	5	NS	NS	0	NS	5	5	5	0	NS	5	0	0	Note columnar epithelium formed from stem cells? Acidophilic granules, is this a protective mechanism or trying to produce more skeleton or tissue?
GMU	11-161	ACCRE 2011	Esther Peters or Margaret Miller	Acropora cervicornis	Aquarius, Conch Deep, Key Largo, FL	Y17	20110622	52 ft	Branch tip	WBD	Yes	Yes	No spectral scanning, EM fixation, or RNA later.	---	2-2-1	1	Z-Fix(1):seawater(4)	2011-08-29	8/29/2011-9/7/2011	2011-09-09	2	1	TBD	NS	NS	NS	NS	NS	NS	NS	NS	NS	NS	NS	NS	NS	NS	NS	No tissue on slide
GMU	11-161	ACCRE 2011	Esther Peters or Margaret Miller	Acropora cervicornis	Aquarius, Conch Deep, Key Largo, FL	Y17	20110622	52 ft	Branch tip	WBD	Yes	Yes	No spectral scanning, EM fixation, or RNA later.	---	2-2-2	1	Z-Fix(1):seawater(4)	2011-08-29	8/29/2011-9/7/2011	2011-09-09	2	1	TBD	5	4	4	5	5	0	4	NS	5	4	0	3	5	0	0	Metazoans and debris on slide; necrosis and lysing along margin
GMU	11-161	ACCRE 2011	Esther Peters or Margaret Miller	Acropora cervicornis	Aquarius, Conch Deep, Key Largo, FL	Y17	20110622	52 ft	Branch tip	WBD	Yes	Yes	No spectral scanning, EM fixation, or RNA later.	---	2-2-3	1	Z-Fix(1):seawater(4)	2011-08-29	8/29/2011-9/7/2011	2011-09-09	2	1	Giemsa	5	4	5	5	5	0	4	5	5	5	0	2	5	0	0	Lysing along margin, debris and late stage lysing strands of cells on skeleton, elongated filamentous microorganisms (bacteria?) associated with this debris or on it, but do not seem to be primary consumers of living coral cells; the suspect RLOs infecting the tissue
GMU	11-161	ACCRE 2011	Esther Peters or Margaret Miller	Acropora cervicornis	Aquarius, Conch Deep, Key Largo, FL	Y17	20110622	52 ft	Branch tip	WBD	Yes	Yes	No spectral scanning, EM fixation, or RNA later.	---	2-2-4	1	Z-Fix(1):seawater(4)	2011-08-29	8/29/2011-9/7/2011	2011-09-09	2	1	TBD	NS	NS	NS	NS	NS	NS	NS	NS	NS	NS	NS	NS	NS	NS	NS	No tissue on slide
GMU	11-161	ACCRE 2011	Esther Peters or Margaret Miller	Acropora cervicornis	Aquarius, Conch Deep, Key Largo, FL	Y17	20110622	52 ft	Branch tip	WBD	Yes	Yes	No spectral scanning, EM fixation, or RNA later.	---	3-1-1	1	Z-Fix(1):seawater(4)	2011-08-29	8/29/2011-9/4/2011	2011-09-21	2	1	TBD	NS	NS	NS	NS	NS	NS	NS	NS	NS	NS	NS	NS	NS	NS	NS	Diverse debris on slide, no tissue
GMU	11-161	ACCRE 2011	Esther Peters or Margaret Miller	Acropora cervicornis	Aquarius, Conch Deep, Key Largo, FL	Y17	20110622	52 ft	Branch tip	WBD	Yes	Yes	No spectral scanning, EM fixation, or RNA later.	---	3-1-2	1	Z-Fix(1):seawater(4)	2011-08-29	8/29/2011-9/4/2011	2011-09-23	2	1	Giemsa	5	5	5	5	5	0	4	5	5	5	0	NS	5	NS	NS	Diverse debris, large chitin-outlined portions of a worm or crustacean, smaller crustaceans and worms, small piece of coral tissue in very poor condition, good entrapment of what was on skeleton; calicoblasts with acidophilic granules along margins; Giemsa shows more RLOs, bacteria, fungi in debris
GMU	11-161	ACCRE 2011	Esther Peters or Margaret Miller	Acropora cervicornis	Aquarius, Conch Deep, Key Largo, FL	Y17	20110622	52 ft	Branch tip	WBD	Yes	Yes	No spectral scanning, EM fixation, or RNA later.	---	3-1-3	1	Z-Fix(1):seawater(4)	2011-08-29	8/29/2011-9/4/2011	2011-09-21	2	1	Giemsa	5	4	5	5	5	0	4	5	5	5	0	5	5	NS	NS	Multifocal acidophilic granules in calicoblasts, in other areas just lyse; filamentous suspect bacteria on skeleton, most not in tissue
GMU	11-161	ACCRE 2011	Esther Peters or Margaret Miller	Acropora cervicornis	Aquarius, Conch Deep, Key Largo, FL	Y17	20110622	52 ft	Branch tip	WBD	Yes	Yes	No spectral scanning, EM fixation, or RNA later.	---	3-1-4	1	Z-Fix(1):seawater(4)	2011-08-29	8/29/2011-9/4/2011	2011-09-21	2	1	TBD	5	4	5	5	5	0	5	NS	5	5	0	3	5	NS	NS	Small piece of tissue on slide
GMU	11-161	ACCRE 2011	Esther Peters or Margaret Miller	Acropora cervicornis	Aquarius, Conch Deep, Key Largo, FL	Y17	20110622	52 ft	Branch tip	WBD	Yes	Yes	No spectral scanning, EM fixation, or RNA later.	---	3-2-1	1	Z-Fix(1):seawater(4)	2011-08-29	8/29/2011-9/7/2011	2011-09-12	2	1	TBD	NS	NS	NS	NS	NS	NS	NS	NS	NS	NS	NS	NS	NS	NS	NS	Small piece of tissue and skeletal debris, unknown organisms on slide
GMU	11-161	ACCRE 2011	Esther Peters or Margaret Miller	Acropora cervicornis	Aquarius, Conch Deep, Key Largo, FL	Y17	20110622	52 ft	Branch tip	WBD	Yes	Yes	No spectral scanning, EM fixation, or RNA later.	---	3-2-2	1	Z-Fix(1):seawater(4)	2011-08-29	8/29/2011-9/7/2011	2011-09-12	2	1	TBD	NS	NS	NS	NS	NS	NS	NS	NS	NS	NS	NS	NS	NS	NS	NS	Several large masses of old degraded coral cell material (no intact nuclei, mostly nematocysts, maybe dead zooxanthellae, seem to be in a matrix, with short rod-shaped suspect bacteria staining purple to gray-brown surrounding them
GMU	11-161	ACCRE 2011	Esther Peters or Margaret Miller	Acropora cervicornis	Aquarius, Conch Deep, Key Largo, FL	Y17	20110622	52 ft	Branch tip	WBD	Yes	Yes	No spectral scanning, EM fixation, or RNA later.	---	3-2-3	1	Z-Fix(1):seawater(4)	2011-08-29	8/29/2011-9/7/2011	2011-09-12	2	1	Giemsa	NS	NS	NS	NS	NS	NS	NS	NS	NS	NS	NS	NS	NS	NS	NS	Same on this slide, but more debris and bacteria, especially embedded in one of the necrotic cell masses, apparently these bacteria are degrading the remaining coral material PHOTO
GMU	11-161	ACCRE 2011	Esther Peters or Margaret Miller	Acropora cervicornis	Aquarius, Conch Deep, Key Largo, FL	Y17	20110622	52 ft	Branch tip	WBD	Yes	Yes	No spectral scanning, EM fixation, or RNA later.	---	3-2-4	1	Z-Fix(1):seawater(4)	2011-08-29	8/29/2011-9/7/2011	2011-09-19	2	1	TBD	NS	NS	NS	NS	NS	NS	NS	NS	NS	NS	NS	NS	NS	NS	NS	Two remnants of necrotic cell masses, minimal debris
GMU	11-164	ACCRE 2011	Esther Peters or Margaret Miller	Acropora cervicornis	Aquarius, Conch Deep, Key Largo, FL	Y39	20110629	51 ft	Branch tip	WBD	Yes	Yes	Yes spectral scanning, EM fixation, and RNAlater.	A	1-1	1	Z-Fix(1):seawater(4)	2011-08-29	8/29/2011-9/2/2011	2011-09-14	2	1	TBD	5	4	4	5	4	0	2	ND	ND	ND	0	2	4	0	0	A couple of pieces of tissue on the slides, a few ciliates. Cell lysis evident at margin, cells remaining attenuated, pycnotic nuclei, appears "hypercellular," spirocysts in gastrodermis and lobes of mesenterial filaments (endocytosed?).
GMU	11-164	ACCRE 2011	Esther Peters or Margaret Miller	Acropora cervicornis	Aquarius, Conch Deep, Key Largo, FL	Y39	20110629	51 ft	Branch tip	WBD	Yes	Yes	Yes spectral scanning, EM fixation, and RNAlater.	A	1-2	1	Z-Fix(1):seawater(4)	2011-08-29	8/29/2011-9/2/2011	2011-10-05	2	1	TBD	4	3	5	3	3	0	2	3	1	4	0	1	3	0	0	A few pieces of tissue, a few ciliates (one stuffed with spirocysts, maybe hard to digest?). Necrosis and lysis of cells at margin. Calicodermis hypertrophied or attenuated, vacuolated in growth zones, sloughing deeper. Spirocysts in gastrodermis scattered.
GMU	11-164	ACCRE 2011	Esther Peters or Margaret Miller	Acropora cervicornis	Aquarius, Conch Deep, Key Largo, FL	Y39	20110629	51 ft	Branch tip	WBD	Yes	Yes	Yes spectral scanning, EM fixation, and RNAlater.	A	1-3	1	Z-Fix(1):seawater(4)	2011-08-29	8/29/2011-9/2/2011	2011-10-05	2	1	TBD	5	4	5	4	4	0	2	ND	2	4	1	1	4	0	0	A few pieces of tissues, necrosis and lysis of cells at margin, attenuated calicodermis, spirocysts in gastrodermis.
GMU	11-164	ACCRE 2011	Esther Peters or Margaret Miller	Acropora cervicornis	Aquarius, Conch Deep, Key Largo, FL	Y39	20110629	51 ft	Branch tip	WBD	Yes	Yes	Yes spectral scanning, EM fixation, and RNAlater.	B	2-1	1	Z-Fix(1):seawater(4)	2011-08-29	8/29/2011-9/7/2011	2011-09-16	2	1	TBD	5	4	5	4	5	0	3	ND	ND	ND	0	1	4	0	0	One piece of tissue on slide, necrosis, zooxanthellae moderately abundant, appear okay.
GMU	11-164	ACCRE 2011	Esther Peters or Margaret Miller	Acropora cervicornis	Aquarius, Conch Deep, Key Largo, FL	Y39	20110629	51 ft	Branch tip	WBD	Yes	Yes	Yes spectral scanning, EM fixation, and RNAlater.	B	2-2	1	Z-Fix(1):seawater(4)	2011-08-29	8/29/2011-9/7/2011	2011-09-14	2	1	TBD	4	3	3	3	5	0	2	ND	ND	ND	0	1	4	0	0	Multinucleated giant cell formation (does not appear to be overstuffed ciliates). Large pieces of tissue, lysing and necrosis. Calicodermis vacuolated, swells, detaches.
GMU	11-164	ACCRE 2011	Esther Peters or Margaret Miller	Acropora cervicornis	Aquarius, Conch Deep, Key Largo, FL	Y39	20110629	51 ft	Branch tip	WBD	Yes	Yes	Yes spectral scanning, EM fixation, and RNAlater.	B	2-3	1	Z-Fix(1):seawater(4)	2011-08-29	8/29/2011-9/7/2011	2011-09-14	2	1	Giemsa	4	3	4	4	4	0	2	2	1	4	0	2	4	0	0	Large pieces of tissue, but necrosis, lysing. Epidermal RLOs detected, but suspect that many mucocytes that were infected have been lost, definite loss of mucocytes from tentacle epidermis, probably why also not seen on the cnidoglandular bands? Giemsa stain changed epidermal RLOs from 3 to 2 and filament RLOs from ND to 1, but most mucocytes lost; suspect viruses in tentacle gastrodermis with ly…
GMU	11-164	ACCRE 2011	Esther Peters or Margaret Miller	Acropora cervicornis	Aquarius, Conch Deep, Key Largo, FL	Y39	20110629	51 ft	Branch tip	WBD	Yes	Yes	Yes spectral scanning, EM fixation, and RNAlater.	B	2-4	1	Z-Fix(1):seawater(4)	2011-08-29	8/29/2011-9/7/2011	2011-09-12	2	1	TBD	3	3	3	4	3	0	1	ND	ND	ND	0	3	4	0	0	One piece of tissue on slides, a bit better shape than the other pieces, but insufficient to determine RLOs.
GMU	11-164	ACCRE 2011	Esther Peters or Margaret Miller	Acropora cervicornis	Aquarius, Conch Deep, Key Largo, FL	Y39	20110629	51 ft	Branch tip	WBD	Yes	Yes	Yes spectral scanning, EM fixation, and RNAlater.	C	1-1	1	Z-Fix(1):seawater(4)	2011-08-29	8/29/2011-9/2/2011	2011-10-05	2	1	TBD	5	3	5	ND	ND	ND	ND	ND	ND	ND	ND	ND	ND	ND	ND	One small piece of tissue on slide and one multinucleated giant cell of necrotic cell debris.
GMU	11-164	ACCRE 2011	Esther Peters or Margaret Miller	Acropora cervicornis	Aquarius, Conch Deep, Key Largo, FL	Y39	20110629	51 ft	Branch tip	WBD	Yes	Yes	Yes spectral scanning, EM fixation, and RNAlater.	C	1-2	1	Z-Fix(1):seawater(4)	2011-08-29	8/29/2011-9/2/2011	2011-10-07	2	1	TBD	5	3	4	5	5	0	2	ND	ND	5	0	2	4	ND	ND	Strip of necrotic and lysing tissue, loss of cells; ciliates in gastrovascular canals, good formation of multinucleated giant cells. Seem to form from swollen calicodermis, entraps gastodermis with zooxanthellae, gradually breaks down.
GMU	11-164	ACCRE 2011	Esther Peters or Margaret Miller	Acropora cervicornis	Aquarius, Conch Deep, Key Largo, FL	Y39	20110629	51 ft	Branch tip	WBD	Yes	Yes	Yes spectral scanning, EM fixation, and RNAlater.	C	1-3	1	Z-Fix(1):seawater(4)	2011-08-29	8/29/2011-9/2/2011	2011-09-19	2	1	TBD	5	3	ND	ND	ND	ND	ND	ND	ND	ND	ND	ND	ND	ND	ND	Numerous stages in development and degradation of multinucleated giant cells, tissue pieces still recognizable.
GMU	11-164	ACCRE 2011	Esther Peters or Margaret Miller	Acropora cervicornis	Aquarius, Conch Deep, Key Largo, FL	Y39	20110629	51 ft	Branch tip	WBD	Yes	Yes	Yes spectral scanning, EM fixation, and RNAlater.	C	1-4	1	Z-Fix(1):seawater(4)	2011-08-29	8/29/2011-9/2/2011	2011-09-19	2	1	TBD	5	3	4	ND	ND	0	ND	ND	ND	ND	0	1	4	ND	ND	One piece of tissue on slide, ciliates, giant cells.
GMU	11-166	ACCRE 2011	Esther Peters or Margaret Miller	Acropora cervicornis	Coral Restoration Foundation Nursery, Tavernier, FL	Big Acer on Rock	20110622	32 ft	Branch tip	WBD	Yes	Yes	No spectral scanning or EM fixation. Yes RNAlater and sediment sample. RNA-later: tube 10: sediment from original affected base of branch; tube 7: sediment from branch on left of colony on sed/rock	A	1-2-1	1	Z-Fix(1):seawater(4)	2011-09-14	9/14/2011-9/26/2011	2011-10-12	2	1	TBD	5	3	5	NS	5	0	3	NS	NS	2	0	1	4	NS	NS	Tissue lysing from inside to outside, not enough to judge entire condition
GMU	11-166	ACCRE 2011	Esther Peters or Margaret Miller	Acropora cervicornis	Coral Restoration Foundation Nursery, Tavernier, FL	Big Acer on Rock	20110622	32 ft	Branch tip	WBD	Yes	Yes	No spectral scanning or EM fixation. Yes RNAlater and sediment sample. RNA-later: tube 10: sediment from original affected base of branch; tube 7: sediment from branch on left of colony on sed/rock	A	1-2-2	1	Z-Fix(1):seawater(4)	2011-09-14	9/14/2011-9/26/2011	2011-10-12	2	1	TBD	5	3	4	NS	NS	0	NS	3	NS	3	0	1	4	NS	NS	Same as above, very pale stained, can't see much in tentacles
GMU	11-166	ACCRE 2011	Esther Peters or Margaret Miller	Acropora cervicornis	Coral Restoration Foundation Nursery, Tavernier, FL	Big Acer on Rock	20110622	32 ft	Branch tip	WBD	Yes	Yes	No spectral scanning or EM fixation. Yes RNAlater and sediment sample. RNA-later: tube 10: sediment from original affected base of branch; tube 7: sediment from branch on left of colony on sed/rock	A	1-2-3	1	Z-Fix(1):seawater(4)	2011-09-14	9/14/2011-9/26/2011	2011-10-07	2	1	TBD
GMU	11-166	ACCRE 2011	Esther Peters or Margaret Miller	Acropora cervicornis	Coral Restoration Foundation Nursery, Tavernier, FL	Big Acer on Rock	20110622	32 ft	Branch tip	WBD	Yes	Yes	No spectral scanning or EM fixation. Yes RNAlater and sediment sample. RNA-later: tube 10: sediment from original affected base of branch; tube 7: sediment from branch on left of colony on sed/rock	A	1-2-4	1	Z-Fix(1):seawater(4)	2011-09-14	9/14/2011-9/26/2011	2011-10-10	2	1	TBD	5	5	5	5	5	0	4	3	3	4	0	1	4	NS	NS	Same as above; RLO intensities based on Giemsa slide, but not much tissue present
GMU	11-166	ACCRE 2011	Esther Peters or Margaret Miller	Acropora cervicornis	Coral Restoration Foundation Nursery, Tavernier, FL	Big Acer on Rock	20110622	32 ft	Branch tip	WBD	Yes	Yes	No spectral scanning or EM fixation. Yes RNAlater and sediment sample. RNA-later: tube 10: sediment from original affected base of branch; tube 7: sediment from branch on left of colony on sed/rock	A	1-2-5	1	Z-Fix(1):seawater(4)	2011-09-14	9/14/2011-9/26/2011	2011-10-05	2	1	TBD	5	4	5	NS	NS	0	NS	2	NS	4	0	1	4	NS	NS	Same as above, one small piece of tissue on slide
GMU	11-166	ACCRE 2011	Esther Peters or Margaret Miller	Acropora cervicornis	Coral Restoration Foundation Nursery, Tavernier, FL	Big Acer on Rock	20110622	32 ft	Branch tip	WBD	Yes	Yes	No spectral scanning or EM fixation. Yes RNAlater and sediment sample. RNA-later: tube 10: sediment from original affected base of branch; tube 7: sediment from branch on left of colony on sed/rock	A	1-2-6	1	Z-Fix(1):seawater(4)	2011-09-14	9/14/2011-9/26/2011	2011-10-10	2	1	TBD	5	4	5	NS	NS	0	NS	NS	0	2	0	2	4	NS	NS	Small piece of tissue on slide; lysing
GMU	11-166	ACCRE 2011	Esther Peters or Margaret Miller	Acropora cervicornis	Coral Restoration Foundation Nursery, Tavernier, FL	Big Acer on Rock	20110622	32 ft	Branch tip	WBD	Yes	Yes	No spectral scanning or EM fixation. Yes RNAlater and sediment sample. RNA-later: tube 10: sediment from original affected base of branch; tube 7: sediment from branch on left of colony on sed/rock	A	1-2-7	1	Z-Fix(1):seawater(4)	2011-09-14	9/14/2011-9/26/2011	2011-10-07	2	1	TBD	5	3	5	3	4	0	1	4	2	3	0	2	4	0	0	Lysing tissue from the inside to outside; suspect RLOs based on Giemsa-stained slide, may be few cells left to infect
GMU	11-166	ACCRE 2011	Esther Peters or Margaret Miller	Acropora cervicornis	Coral Restoration Foundation Nursery, Tavernier, FL	Big Acer on Rock	20110622	32 ft	Branch tip	WBD	Yes	Yes	No spectral scanning or EM fixation. Yes RNAlater and sediment sample. RNA-later: tube 10: sediment from original affected base of branch; tube 7: sediment from branch on left of colony on sed/rock	A	1-2-8	1	Z-Fix(1):seawater(4)	2011-09-14	9/14/2011-9/26/2011	2011-10-07	2	1	Giemsa	5	4	5	5	5	0	2	2	2	3	0	1	4	0	0	Necrotic cell spherules on the skeleton past lysing tissue at margin, good view of this process; not on Giemsa slide, but see viral-like particles being shed from tentacle gastrodermis; changed epidermal RLOs from 3 to 2, due to loss of mucocytes, marked	PHOTOS - necrotic cell spherules
GMU	11-167	ACCRE 2011	Esther Peters or Margaret Miller	Acropora cervicornis	Coral Restoration Foundation Nursery, Tavernier, FL	K2(a) 151	20110623	30 ft	Branch tip	Apparently Healthy	Yes	Yes	No spectral scanning or EM fixation. Yes RNAlater.	A	1	1	Z-Fix(1):seawater(4)	No	7/26/2011-7/29/2011	2011-08-10	2	1	Giemsa	3	2	2	4	4	0	1	4	3	1	0	2	2	0	0	Mesoglea still thick and mucocytes abundant, cnidoglandular bands have many mucocytes, epithelium seems slightly attenuated; on Giemsa-stained slide infections are easier to see, including small, widely scattered ones in mucocytes of gastrodermis
GMU	11-167	ACCRE 2011	Esther Peters or Margaret Miller	Acropora cervicornis	Coral Restoration Foundation Nursery, Tavernier, FL	K2(a) 151	20110623	30 ft	Branch tip	Apparently Healthy	Yes	Yes	No spectral scanning or EM fixation. Yes RNAlater.	A	2-1	1	Z-Fix(1):seawater(4)	No	9/9/2011-9/21/2011	2011-10-07	2	1	TBD	3	2	2	3	2	0	0	1	2	1	0	1	4	NS	NS	Section is from high in polyps, so gonads not seen; attenuation marked
GMU	11-167	ACCRE 2011	Esther Peters or Margaret Miller	Acropora cervicornis	Coral Restoration Foundation Nursery, Tavernier, FL	K2(a) 151	20110623	30 ft	Branch tip	Apparently Healthy	Yes	Yes	No spectral scanning or EM fixation. Yes RNAlater.	A	2-2	1	Z-Fix(1):seawater(4)	No	9/9/2011-9/21/2011	2011-09-23	2	1	Giemsa	3	3	2	4	2	0	0	4	3	1	0	1	4	NS	NS	Section from high in polyps, no mesenterial filaments or gonads seen, fewer zooxanthellae; Giemsa stain revealed numerous suspect RLOs, not seen in H&E sections, too pale; loss of mucocytes on tentacles here, small RLO clusters revealed, also a few small ones in gastrodermis
GMU	11-167	ACCRE 2011	Esther Peters or Margaret Miller	Acropora cervicornis	Coral Restoration Foundation Nursery, Tavernier, FL	K2(a) 151	20110623	30 ft	Branch tip	Apparently Healthy	Yes	Yes	No spectral scanning or EM fixation. Yes RNAlater.	A	3-1	1	Z-Fix(1):seawater(4)	No	9/9/2011-9/18/2011	2011-09-23	2	1	Giemsa	2	2	3	3	1	0	0	2	2	1	0	1	4	0	0	Could not see much in way of suspect RLOs, too palely stained; some cells of cnidoglandular bands had deep pink-red staining granules, are these just altered acidophilic granular gland cells (pale ones present, too) or do they represent something else going on?
GMU	11-167	ACCRE 2011	Esther Peters or Margaret Miller	Acropora cervicornis	Coral Restoration Foundation Nursery, Tavernier, FL	K2(a) 151	20110623	30 ft	Branch tip	Apparently Healthy	Yes	Yes	No spectral scanning or EM fixation. Yes RNAlater.	A	3-2	1	Z-Fix(1):seawater(4)	No	9/9/2011-9/18/2011	2011-10-07	2	1	TBD	2	2	3	NS	NS	0	NS	0	NS	0	0	1	3	NS	NS	Very pale H&E, did not detect epidermal RLOs
GMU	11-167	ACCRE 2011	Esther Peters or Margaret Miller	Acropora cervicornis	Coral Restoration Foundation Nursery, Tavernier, FL	K2(b) 151	20110623	30 ft	Branch tip	Apparently Healthy	Yes	Yes	No spectral scanning, EM fixation, or RNAlater.	B	1	1	Z-Fix(1):seawater(4)	No	9/9/2011-9/14/2011	2011-09-19	2	1	Giemsa	1	1	1	4	0	0	0	4	4	0	0	3	1	0	0	Numerous suspect RLOs, epidermis and actinopharynx, more mucocyes still present to infect; Giemsa slide reveals more, actinopharynx multiple infected cells, moderate amounts scattered in gastrodermis
GMU	11-167	ACCRE 2011	Esther Peters or Margaret Miller	Acropora cervicornis	Coral Restoration Foundation Nursery, Tavernier, FL	K2(b) 151	20110623	30 ft	Branch tip	Apparently Healthy	Yes	Yes	No spectral scanning, EM fixation, or RNAlater.	B	2	1	Z-Fix(1):seawater(4)	No	9/9/2011-9/14/2011	2011-09-19	2	1	Giemsa	2	1	1	4	3	0	3	4	4	0	0	3	2	0	0	Same as above, fewer darker pink granular gland cells, examined Giemsa above, they stain pink with that, so probably lysosomes with altered chemistry?
GMU	11-168	ACCRE 2011	Esther Peters or Margaret Miller	Acropora cervicornis	Coral Restoration Foundation Nursery, Tavernier, FL	K1(a) 152	20110623	30 ft	Branch tip	Apparently Healthy	Yes	Yes	No spectral scanning, EM fixation, or RNAlater.	A	1	1	Z-Fix(1):seawater(4)	No	9/9/2011-9/14/2011	2011-09-16	2	1	Giemsa	1	1	2	3	0	0	0	3	2	0	0	2	1	0	0	Relatively thick epithelia and mesoglea, very cellular; abundant zooxanthellae! Giemsa did not change epidermal RLOs, but filament RLOs changed from 1 to 2; mucocytes lost on tentacles
GMU	11-168	ACCRE 2011	Esther Peters or Margaret Miller	Acropora cervicornis	Coral Restoration Foundation Nursery, Tavernier, FL	K1(a) 152	20110623	30 ft	Branch tip	Apparently Healthy	Yes	Yes	No spectral scanning, EM fixation, or RNAlater.	A	2	1	Z-Fix(1):seawater(4)	No	9/9/2011-9/14/2011	2011-09-16	2	1	TBD	1	1	1	3	0	0	0	2	0	0	0	3	1	0	0	Same as above
GMU	11-168	ACCRE 2011	Esther Peters or Margaret Miller	Acropora cervicornis	Coral Restoration Foundation Nursery, Tavernier, FL	K1(b) 153	20110623	30 ft	Branch tip	Apparently Healthy	Yes	Yes	No spectral scanning, EM fixation, or RNAlater.	B	1	1	Z-Fix(1):seawater(4)	No	9/9/2011-9/14/2011	2011-09-16	2	1	TBD	1	1	1	3	0	0	0	2	1	0	0	2	1	0	0	Same, suspect epidermal RLOs form smaller clusters
GMU	11-168	ACCRE 2011	Esther Peters or Margaret Miller	Acropora cervicornis	Coral Restoration Foundation Nursery, Tavernier, FL	K1(b) 153	20110623	30 ft	Branch tip	Apparently Healthy	Yes	Yes	No spectral scanning, EM fixation, or RNAlater.	B	2	1	Z-Fix(1):seawater(4)	No	9/9/2011-9/14/2011	2011-09-19	2	1	Giemsa	1	1	1	3	0	0	0	3	3	0	0	3	1	0	0	Same as above; but thought epidermal RLOs were 2, filament RLOs 1, Giemsa slide showed many more, including scattered in gastrodermis!
GMU	11-168	ACCRE 2011	Esther Peters or Margaret Miller	Acropora cervicornis	Coral Restoration Foundation Nursery, Tavernier, FL	K1 353	20110624	32 ft	Portion of branch	WBD	Yes	Yes	No spectral scanning or EM fixation. Yes RNAlater.	C	1-1-1	1	Z-Fix(1):seawater(4)	2011-09-14	9/14/2011-9/19/2011	2011-10-07	2	1	TBD	NS	NS	NS	NS	NS	NS	NS	NS	NS	NS	NS	NS	NS	NS	NS	Several necrotic cell spherules on slide
GMU	11-168	ACCRE 2011	Esther Peters or Margaret Miller	Acropora cervicornis	Coral Restoration Foundation Nursery, Tavernier, FL	K1 353	20110624	32 ft	Portion of branch	WBD	Yes	Yes	No spectral scanning or EM fixation. Yes RNAlater.	C	1-1-2	1	Z-Fix(1):seawater(4)	2011-09-14	9/14/2011-9/19/2011	2011-09-21	2	1	TBD	NS	NS	NS	NS	NS	NS	NS	NS	NS	NS	NS	NS	NS	NS	NS	Necrotic cell spherules with some debris on the skeleton, breaking down; also, released zooxanthellae, some appear to be in good condition
GMU	11-168	ACCRE 2011	Esther Peters or Margaret Miller	Acropora cervicornis	Coral Restoration Foundation Nursery, Tavernier, FL	K1 353	20110624	32 ft	Portion of branch	WBD	Yes	Yes	No spectral scanning or EM fixation. Yes RNAlater.	C	1-1-3	1	Z-Fix(1):seawater(4)	2011-09-14	9/14/2011-9/19/2011	2011-10-05	2	1	TBD	NS	NS	NS	NS	NS	NS	NS	NS	NS	NS	NS	NS	NS	NS	NS	A few necrotic cell spherules, some clusters appear to be of only zooxanthellae
GMU	11-168	ACCRE 2011	Esther Peters or Margaret Miller	Acropora cervicornis	Coral Restoration Foundation Nursery, Tavernier, FL	K1 353	20110624	32 ft	Portion of branch	WBD	Yes	Yes	No spectral scanning or EM fixation. Yes RNAlater.	C	1-2-1	1	Z-Fix(1):seawater(4)	2011-09-14	9/14/2011-9/19/2011	2011-10-12	2	1	Giemsa	NS	NS	NS	NS	NS	NS	NS	NS	NS	NS	NS	NS	NS	NS	NS	Necrotic cell spherules and debris, a couple of ciliates containing zooxanthellae, but not near the spherules; Giemsa slide shows degenerating nuclei, no bacteria, brown crystal material on these C slides, more here
GMU	11-168	ACCRE 2011	Esther Peters or Margaret Miller	Acropora cervicornis	Coral Restoration Foundation Nursery, Tavernier, FL	K1 353	20110624	32 ft	Portion of branch	WBD	Yes	Yes	No spectral scanning or EM fixation. Yes RNAlater.	C	1-2-2	1	Z-Fix(1):seawater(4)	2011-09-14	9/14/2011-9/19/2011	2011-09-23	2	1	TBD	NS	NS	NS	NS	NS	NS	NS	NS	NS	NS	NS	NS	NS	NS	NS	A few necrotic cell spherules on slide, breaking down
GMU	11-168	ACCRE 2011	Esther Peters or Margaret Miller	Acropora cervicornis	Coral Restoration Foundation Nursery, Tavernier, FL	K1 353	20110624	32 ft	Portion of branch	WBD	Yes	Yes	No spectral scanning or EM fixation. Yes RNAlater.	C	1-2-3	1	Z-Fix(1):seawater(4)	2011-09-14	9/14/2011-9/19/2011	2011-09-21	2	1	TBD	NS	NS	NS	NS	NS	NS	NS	NS	NS	NS	NS	NS	NS	NS	NS	Nothing on histoslide
GMU	11-168	ACCRE 2011	Esther Peters or Margaret Miller	Acropora cervicornis	Coral Restoration Foundation Nursery, Tavernier, FL	K1 353	20110624	32 ft	Portion of branch	WBD	Yes	Yes	No spectral scanning or EM fixation. Yes RNAlater.	C	2-1-1	1	Z-Fix(1):seawater(4)	2011-09-14	9/14/2011-9/19/2011	2011-09-21	2	1	Giemsa	NS	NS	NS	NS	NS	NS	NS	NS	NS	NS	NS	NS	NS	NS	NS	A few areas of debris show up with Giemsa
GMU	11-168	ACCRE 2011	Esther Peters or Margaret Miller	Acropora cervicornis	Coral Restoration Foundation Nursery, Tavernier, FL	K1 353	20110624	32 ft	Portion of branch	WBD	Yes	Yes	No spectral scanning or EM fixation. Yes RNAlater.	C	2-1-2	1	Z-Fix(1):seawater(4)	2011-09-14	9/14/2011-9/19/2011	2011-09-21	2	1	TBD	NS	NS	NS	NS	NS	NS	NS	NS	NS	NS	NS	NS	NS	NS	NS	One necrotic cell spherule, some light debris, and one strange metazoan with obvious digestive tract and lumen
GMU	11-168	ACCRE 2011	Esther Peters or Margaret Miller	Acropora cervicornis	Coral Restoration Foundation Nursery, Tavernier, FL	K1 353	20110624	32 ft	Portion of branch	WBD	Yes	Yes	No spectral scanning or EM fixation. Yes RNAlater.	C	2-1-3	1	Z-Fix(1):seawater(4)	2011-09-14	9/14/2011-9/19/2011	2011-09-26	2	1	TBD	NS	NS	NS	NS	NS	NS	NS	NS	NS	NS	NS	NS	NS	NS	NS	No material on histoslide
GMU	11-168	ACCRE 2011	Esther Peters or Margaret Miller	Acropora cervicornis	Coral Restoration Foundation Nursery, Tavernier, FL	K1 353	20110624	32 ft	Portion of branch	WBD	Yes	Yes	No spectral scanning or EM fixation. Yes RNAlater.	C	2-2-1	1	Z-Fix(1):seawater(4)	2011-09-14	9/14/2011-9/19/2011	2011-09-23	2	1	TBD	NS	NS	NS	NS	NS	NS	NS	NS	NS	NS	NS	NS	NS	NS	NS	A few areas of debris; a couple of necrotic cell spherules
GMU	11-168	ACCRE 2011	Esther Peters or Margaret Miller	Acropora cervicornis	Coral Restoration Foundation Nursery, Tavernier, FL	K1 353	20110624	32 ft	Portion of branch	WBD	Yes	Yes	No spectral scanning or EM fixation. Yes RNAlater.	C	2-2-2	1	Z-Fix(1):seawater(4)	2011-09-14	9/14/2011-9/19/2011	2011-10-07	2	1	Giemsa	NS	NS	NS	NS	NS	NS	NS	NS	NS	NS	NS	NS	NS	NS	NS	A few necrotic cell spherules; Giemsa stain shows more material on slide, but not really much that could be bacteria
GMU	11-168	ACCRE 2011	Esther Peters or Margaret Miller	Acropora cervicornis	Coral Restoration Foundation Nursery, Tavernier, FL	K1 353	20110624	32 ft	Portion of branch	WBD	Yes	Yes	No spectral scanning or EM fixation. Yes RNAlater.	C	2-2-3	1	Z-Fix(1):seawater(4)	2011-09-14	9/14/2011-9/19/2011	2011-10-07	2	1	Giemsa	NS	NS	NS	NS	NS	NS	NS	NS	NS	NS	NS	NS	NS	NS	NS	A couple of necrotic cell spherules and light debris
GMU	11-168	ACCRE 2011	Esther Peters or Margaret Miller	Acropora cervicornis	Coral Restoration Foundation Nursery, Tavernier, FL	K1 353	20110624	32 ft	Portion of branch	WBD	Yes	Yes	No spectral scanning or EM fixation. Yes RNAlater.	C	3-1-1	1	Z-Fix(1):seawater(4)	2011-09-14	9/9/2011-9/21/2011	2011-10-10	2	1	TBD	NS	NS	NS	NS	NS	NS	NS	NS	NS	NS	NS	NS	NS	NS	NS	Several necrotic cell spherules, most breaking apart, slight debris, including golden crystals, on slide
GMU	11-168	ACCRE 2011	Esther Peters or Margaret Miller	Acropora cervicornis	Coral Restoration Foundation Nursery, Tavernier, FL	K1 353	20110624	32 ft	Portion of branch	WBD	Yes	Yes	No spectral scanning or EM fixation. Yes RNAlater.	C	3-1-2	1	Z-Fix(1):seawater(4)	2011-09-14	9/9/2011-9/23/2011	2011-10-07	2	1	TBD	NS	NS	NS	NS	NS	NS	NS	NS	NS	NS	NS	NS	NS	NS	NS	Several necrotic cell spherules, most breaking apart, slight debris, including golden crystals, on slide
GMU	11-168	ACCRE 2011	Esther Peters or Margaret Miller	Acropora cervicornis	Coral Restoration Foundation Nursery, Tavernier, FL	K1 353	20110624	32 ft	Portion of branch	WBD	Yes	Yes	No spectral scanning or EM fixation. Yes RNAlater.	C	3-1-3	1	Z-Fix(1):seawater(4)	2011-09-14	9/9/2011-9/23/2011	2011-10-05	2	1	Giemsa	NS	NS	NS	NS	NS	NS	NS	NS	NS	NS	NS	NS	NS	NS	NS	Necrotic cell spherules trapped in pale debris, various stages of degradation, some suspect bacteria associated with debris, but not clearly visible
GMU	11-168	ACCRE 2011	Esther Peters or Margaret Miller	Acropora cervicornis	Coral Restoration Foundation Nursery, Tavernier, FL	K1 353	20110624	32 ft	Portion of branch	WBD	Yes	Yes	No spectral scanning or EM fixation. Yes RNAlater.	C	3-2-1-1	1	Z-Fix(1):seawater(4)	2011-09-14	9/14/2011-9/21/2011	2011-10-05	2	1	TBD	NS	NS	NS	NS	NS	NS	NS	NS	NS	NS	NS	NS	NS	NS	NS	No material on histoslide
GMU	11-168	ACCRE 2011	Esther Peters or Margaret Miller	Acropora cervicornis	Coral Restoration Foundation Nursery, Tavernier, FL	K1 353	20110624	32 ft	Portion of branch	WBD	Yes	Yes	No spectral scanning or EM fixation. Yes RNAlater.	C	3-2-1-2	1	Z-Fix(1):seawater(4)	2011-09-14	9/14/2011-9/21/2011	2011-10-10	2	1	Giemsa	NS	NS	NS	NS	NS	NS	NS	NS	NS	NS	NS	NS	NS	NS	NS	No material on histoslide; Giemsa stain shows a little debris, unidentifiable, brown crystals
GMU	11-168	ACCRE 2011	Esther Peters or Margaret Miller	Acropora cervicornis	Coral Restoration Foundation Nursery, Tavernier, FL	K1 353	20110624	32 ft	Portion of branch	WBD	Yes	Yes	No spectral scanning or EM fixation. Yes RNAlater.	C	3-2-1-3	1	Z-Fix(1):seawater(4)	2011-09-14	9/14/2011-9/21/2011	2011-10-10	2	1	TBD	NS	NS	NS	NS	NS	NS	NS	NS	NS	NS	NS	NS	NS	NS	NS	A few necrotic cell spherules in debris, one cross section of a ciliate with zooxanthellae
GMU	11-168	ACCRE 2011	Esther Peters or Margaret Miller	Acropora cervicornis	Coral Restoration Foundation Nursery, Tavernier, FL	K1 353	20110624	32 ft	Portion of branch	WBD	Yes	Yes	No spectral scanning or EM fixation. Yes RNAlater.	C	3-2-1-4	1	Z-Fix(1):seawater(4)	2011-09-14	9/14/2011-9/21/2011	2011-10-10	2	1	TBD	NS	NS	NS	NS	NS	NS	NS	NS	NS	NS	NS	NS	NS	NS	NS	A few necrotic cell spherules in debris
GMU	11-169	ACCRE 2011	Margaret Miller	Acropora cervicornis	Molasses Reef (Shallow), Key Largo, FL	K88	20110714	Get from Margaret	Branch tip	RTL	Yes	Yes	No spectral scanning, EM fixation, or RNAlater.	---	1-1	1	Z-Fix(1):seawater(4)	2011-10-07	10/7/2011-10/16/2011	2011-10-21	2	1	TBD	3	3	3	4	3	0	2	4	3	1	0	1	4	0	0	Large area of matrix proteins (?) but calicodermis is not near it now
GMU	11-169	ACCRE 2011	Margaret Miller	Acropora cervicornis	Molasses Reef (Shallow), Key Largo, FL	K88	20110714	Get from Margaret	Branch tip	RTL	Yes	Yes	No spectral scanning, EM fixation, or RNAlater.	---	1-2	1	Z-Fix(1):seawater(4)	2011-10-07	10/7/2011-10/16/2011	2011-10-19	2	1	Giemsa	4	4	4	5	4	0	4	NS	3	1	0	1	4	0	0	Necrosis and lysing of cells along margin, acidophilic granules concentrated in some areas of attenuated calicodermis; Giemsa stain shows more suspect RLOs in filaments, but seems many have been shed, filaments vacuolated, no mucocytes; also small infected gastrodermal cells scattered along gastrovascular canals
GMU	11-169	ACCRE 2011	Margaret Miller	Acropora cervicornis	Molasses Reef (Shallow), Key Largo, FL	K88	20110714	Get from Margaret	Branch tip	RTL	Yes	Yes	No spectral scanning, EM fixation, or RNAlater.	---	1-3	1	Z-Fix(1):seawater(4)	2011-10-07	10/7/2011-10/16/2011	2011-10-19	2	1	Giemsa	5	4	4	5	5	0	5	2	3	1	0	1	4	0	0	Good examples of hypertrophied, vacuolated calicoblasts at tissue loss margin, other areas are just lysing, or are these interstitial/stem cells trying to repair the calicodermis? Nucleus is twice as large as mature cell nuclei of calicodermis and gastrodermis, ovoid, small red nucleolus, amoebocytes? Giemsa shows only a small piece of tentacle tissue, changed epidermal RLOs from NS to 2, no chan…
GMU	11-169	ACCRE 2011	Margaret Miller	Acropora cervicornis	Molasses Reef (Shallow), Key Largo, FL	K88	20110714	Get from Margaret	Branch tip	RTL	Yes	Yes	No spectral scanning, EM fixation, or RNAlater.	---	1-4	1	Z-Fix(1):seawater(4)	2011-10-07	10/7/2011-10/16/2011	2011-10-19	2	1	TBD	NS	NS	NS	NS	NS	NS	NS	NS	NS	NS	NS	NS	NS	NS	NS	No material on slide
GMU	11-169	ACCRE 2011	Margaret Miller	Acropora cervicornis	Molasses Reef (Shallow), Key Largo, FL	K88	20110714	Get from Margaret	Branch tip	RTL	Yes	Yes	No spectral scanning, EM fixation, or RNAlater.	---	1-5	1	Z-Fix(1):seawater(4)	2011-10-07	10/7/2011-10/16/2011	2011-10-19	2	1	TBD	4	4	4	NS	NS	0	NS	NS	NS	3	0	NS	2	NS	NS	A few sections through growing tissue tops of polyps so calicodermis looks in better condition here, but no tentacles or mesenterial filaments present
GMU	11-169	ACCRE 2011	Margaret Miller	Acropora cervicornis	Molasses Reef (Shallow), Key Largo, FL	K88	20110714	Get from Margaret	Branch tip	RTL	Yes	Yes	No spectral scanning, EM fixation, or RNAlater.	---	1-6	1	Z-Fix(1):seawater(4)	2011-10-07	10/7/2011-10/16/2011	2011-10-19	2	1	TBD	NS	NS	NS	NS	NS	NS	NS	NS	NS	NS	NS	NS	NS	NS	NS	No tissue on slide
GMU	11-169	ACCRE 2011	Margaret Miller	Acropora cervicornis	Molasses Reef (Shallow), Key Largo, FL	K88	20110714	Get from Margaret	Branch tip	RTL	Yes	Yes	No spectral scanning, EM fixation, or RNAlater.	---	2-1	1	Z-Fix(1):seawater(4)	2011-10-07	10/7/2011-10/16/2011	2011-10-19	2	1	TBD	5	4	4	5	5	0	5	4	2	3	0	1	4	0	0	Lysing along margin of basal body wall, necrosis in mesenterial filaments; note expulsion of zooxanthellae from gastrodermis lining tentacles, remaining zooxanthellae in large vacuoles
GMU	11-169	ACCRE 2011	Margaret Miller	Acropora cervicornis	Molasses Reef (Shallow), Key Largo, FL	K88	20110714	Get from Margaret	Branch tip	RTL	Yes	Yes	No spectral scanning, EM fixation, or RNAlater.	---	2-2	1	Z-Fix(1):seawater(4)	2011-10-07	10/7/2011-10/16/2011	2011-10-19	2	1	TBD	5	4	5	5	5	0	4	NS	3	3	0	1	5	0	0	Lysing and dissociation along margin, severely attenuated; hard to see suspect RLOs in degenerating mesenterial filaments; note line of condensed nuclei along base of epidermis, could these be pycnotic nuclei of the neurons, the nerve net cells dying before the other epidermal cells? A few areas of hypertrophied calicodermis; lines of bright pink debris above epidermis appear to be discharged sol…
GMU	11-169	ACCRE 2011	Margaret Miller	Acropora cervicornis	Molasses Reef (Shallow), Key Largo, FL	K88	20110714	Get from Margaret	Branch tip	RTL	Yes	Yes	No spectral scanning, EM fixation, or RNAlater.	---	2-3	1	Z-Fix(1):seawater(4)	2011-10-07	10/7/2011-10/16/2011	2011-10-19	2	1	Giemsa	4	4	3	5	5	0	3	4	3	2	0	1	4	0	0	Only small area of one tentacle available to judge epidermal RLOs, Giemsa stain showed abundant suspect RLOs in a small area, most on filaments probably lost, vacuolated, few mucocytes, RLOs also present in actinopharynx and gastrodermal cells lining gastrovascular canals
GMU	11-169	ACCRE 2011	Margaret Miller	Acropora cervicornis	Molasses Reef (Shallow), Key Largo, FL	K88	20110714	Get from Margaret	Branch tip	RTL	Yes	Yes	No spectral scanning, EM fixation, or RNAlater.	---	2-4	1	Z-Fix(1):seawater(4)	2011-10-07	10/7/2011-10/16/2011	2011-10-19	2	1	Giemsa	3	2	3	5	5	0	3	4	2	2	0	1	5	0	0	Tissue thicker, growing area, calicodermis thick with extensions, but cnidoglandular bands vacuolated and necrotic, difficult to see RLOs here, one area of tentacle epidermis is loaded with them; RLOs based on Giemsa
GMU	11-169	ACCRE 2011	Margaret Miller	Acropora cervicornis	Molasses Reef (Shallow), Key Largo, FL	K88	20110714	Get from Margaret	Branch tip	RTL	Yes	Yes	No spectral scanning, EM fixation, or RNAlater.	---	2-5	1	Z-Fix(1):seawater(4)	2011-10-07	10/7/2011-10/16/2011	2011-10-19	2	1	TBD	4	3	3	5	5	0	3	4	NS	NS	0	1	5	NS	NS	One piece of tissue on slide, confirms epidermal RLOs infection severity
GMU	11-170	ACCRE 2011	Margaret Miller	Acropora cervicornis	Molasses Reef (Shallow), Key Largo, FL	K131	20110714	Get from Margaret	Branch tip	RTL	Yes	Yes	No spectral scanning, EM fixation, or RNAlater.	---	1-1	1	Z-Fix(1):seawater(4)	2011-11-02	11/2/2011-11/7/2011	2011-11-28	2	1	Giemsa	3	3	3	2	2	0	1	3	2	1	0	3	3	0	0	A few ciliates at tissue loss margin in one area, adjacent to mesoglea, epithelia lost; few polyp structures, not much mesenterial filaments, gastrodermis attenuated; tentacle epidermis loss of mucocytes; more seen with Giemsa stain and confirms loss of mucocytes from tentacles, a few scattered infected cells in gastrodermis
GMU	11-170	ACCRE 2011	Margaret Miller	Acropora cervicornis	Molasses Reef (Shallow), Key Largo, FL	K131	20110714	Get from Margaret	Branch tip	RTL	Yes	Yes	No spectral scanning, EM fixation, or RNAlater.	---	1-2	1	Z-Fix(1):seawater(4)	2011-11-02	11/2/2011-11/7/2011	2011-11-21	2	1	TBD	3	3	4	NS	NS	0	NS	3	NS	1	0	4	3	NS	NS	Mild to moderate attenuation, a few scattered pieces of tissue on slide, not deep sections
GMU	11-170	ACCRE 2011	Margaret Miller	Acropora cervicornis	Molasses Reef (Shallow), Key Largo, FL	K131	20110714	Get from Margaret	Branch tip	RTL	Yes	Yes	No spectral scanning, EM fixation, or RNAlater.	---	2-1	1	Z-Fix(1):seawater(4)	2011-11-02	11/2/2011-11/7/2011	2011-11-09	2	1	Giemsa	3	3	3	2	2	0	3	2	2	1	0	4	2	NS	NS	Attenuation, zooxanthellae numerous, but lack of mucocytes and attenuated epidermis on tentacles so few RLOs seen; Giemsa does not change epidermal RLOs or filament RLOs scores
GMU	11-170	ACCRE 2011	Margaret Miller	Acropora cervicornis	Molasses Reef (Shallow), Key Largo, FL	K131	20110714	Get from Margaret	Branch tip	RTL	Yes	Yes	No spectral scanning, EM fixation, or RNAlater.	---	2-2	1	Z-Fix(1):seawater(4)	2011-11-02	11/2/2011-11/7/2011	2011-11-09	2	1	TBD	3	3	4	NS	NS	0	NS	NS	NS	2	0	NS	1	NS	NS	A few sections through growing tissue tops of polyps so calicodermis looks in better condition here, but no tentacles or mesenterial filaments present
GMU	11-170	ACCRE 2011	Margaret Miller	Acropora cervicornis	Molasses Reef (Shallow), Key Largo, FL	K131	20110714	Get from Margaret	Branch tip	RTL	Yes	Yes	No spectral scanning, EM fixation, or RNAlater.	---	2-3	1	Z-Fix(1):seawater(4)	2011-11-02	11/2/2011-11/7/2011	2011-11-09	2	1	TBD	3	3	2	2	1	0	1	4	2	1	0	4	3	NS	NS	More tentacle tissue with mucocytes here, more cells infected with RLOs
GMU	11-171	ACCRE 2011	Margaret Miller	Acropora cervicornis	Molasses Reef (Shallow), Key Largo, FL	K86	20110725	Get from Margaret	Branch tip	RTL	Yes	Yes	No spectral scanning, EM fixation, or RNAlater.	---	1-1	1	Z-Fix(1):seawater(4)	2011-11-02	11/2/2011-11/7/2011	2011-11-09	2	1	Giemsa	5	3	5	5	5	0	2	3	4	3	0	3	4	0	0	Numerous, but scattered, suspect RLOs in gastrodermis of gastrovascular canals and surface body wall, along mesenteries, few in MF, because many cells lost, including mucocytes
GMU	11-171	ACCRE 2011	Margaret Miller	Acropora cervicornis	Molasses Reef (Shallow), Key Largo, FL	K86	20110725	Get from Margaret	Branch tip	RTL	Yes	Yes	No spectral scanning, EM fixation, or RNAlater.	---	1-2	1	Z-Fix(1):seawater(4)	2011-11-02	11/2/2011-11/6/2011	2011-11-09	2	1	TBD	5	3	5	5	5	0	3	3	3	3	0	4	4	0	0	Multifocal areas of abnormal (thin columnar, apical acidophilic granules) calicodermis vs. squamous and disappearing, change to resemble epidermis? Necrotic cell spherule formation at one end; few epidermal RLOs, due to loss of mucocytes
GMU	11-171	ACCRE 2011	Margaret Miller	Acropora cervicornis	Molasses Reef (Shallow), Key Largo, FL	K86	20110725	Get from Margaret	Branch tip	RTL	Yes	Yes	No spectral scanning, EM fixation, or RNAlater.	---	2-1	1	Z-Fix(1):seawater(4)	2011-11-02	11/2/2011-11/6/2011	2011-11-18	2	1	TBD	5	3	4	5	5	0	2	NS	3	5	0	NS	4	NS	NS	A few pieces of degraded tissue on slide; epidermis remains, last to be lost?
GMU	11-171	ACCRE 2011	Margaret Miller	Acropora cervicornis	Molasses Reef (Shallow), Key Largo, FL	K86	20110725	Get from Margaret	Branch tip	RTL	Yes	Yes	No spectral scanning, EM fixation, or RNAlater.	---	2-2	1	Z-Fix(1):seawater(4)	2011-11-02	11/2/2011-11/6/2011	2011-11-18	2	1	Giemsa	5	4	5	5	4	0	2	3	2	4	0	NS	5	NS	NS	A few pieces of degraded tissue on slide, range of levels of degradation; Giemsa shows loss of mucocytes and only small pieces of tissue, but appears to be epidermal RLOs 3 and 2 RLOs on cnidoglandular bands
GMU	11-171	ACCRE 2011	Margaret Miller	Acropora cervicornis	Molasses Reef (Shallow), Key Largo, FL	K86	20110725	Get from Margaret	Branch tip	RTL	Yes	Yes	No spectral scanning, EM fixation, or RNAlater.	---	3-1	1	Z-Fix(1):seawater(4)	2011-11-02	11/2/2011-11/6/2011	2011-11-23	2	1	Giemsa	5	4	4	5	5	0	2	4	3	5	0	2	5	0	0	Pieces of necrotic, lysing tissue, necrotic cell spherule formation; cells slowly increased attenuation, to disappear; Giemsa stain shows more RLOs
GMU	11-171	ACCRE 2011	Margaret Miller	Acropora cervicornis	Molasses Reef (Shallow), Key Largo, FL	K86	20110725	Get from Margaret	Branch tip	RTL	Yes	Yes	No spectral scanning, EM fixation, or RNAlater.	---	3-2	1	Z-Fix(1):seawater(4)	2011-11-02	11/2/2011-11/6/2011	2011-11-23	2	1	Giemsa	5	3	5	5	5	0	2	4	3	4	0	3	4	NS	NS	Multifocal areas of abnormal calicodermis, gradually thin and disappear, too; Giemsa stain shows suspect RLOs in gastrodermal cells of mesenteries and gastrodermis, note turquoise blue fine granules in gastrodermal cells of tentacles, not always associated with loss of zooxanthellae
GMU	11-171	ACCRE 2011	Margaret Miller	Acropora cervicornis	Molasses Reef (Shallow), Key Largo, FL	K86	20110725	Get from Margaret	Branch tip	RTL	Yes	Yes	No spectral scanning, EM fixation, or RNAlater.	---	3-3	1	Z-Fix(1):seawater(4)	2011-11-02	11/2/2011-11/6/2011	2011-11-21	2	1	TBD	NS	NS	NS	NS	NS	NS	NS	NS	NS	NS	NS	NS	NS	NS	NS	A couple of small pieces of tissue on slide
GMU	11-172	ACCRE 2011	Margaret Miller	Acropora cervicornis	Molasses Reef (Shallow), Key Largo, FL	K95	20110725	Get from Margaret	Branch tip	RTL	Yes	Yes	No spectral scanning, EM fixation, or RNAlater.	---	1-1	1	Z-Fix(1):seawater(4)	2011-10-07	10/7/2011-10/16/2011	2011-10-19	2	1	Giemsa	5	3	5	5	5	0	3	3	3	3	0	4	4	0	0	A couple of pieces of degraded tissue; zooxanthellae still numerous but some necrotic, many in swollen lobes of necrotic mesenterial filaments; some calicodermis foci abnormal at margins; Giemsa shows no change in epidermal or filament RLOs, loss of mucocytes and suspect viruses in gastrodermis of tentacles
GMU	11-172	ACCRE 2011	Margaret Miller	Acropora cervicornis	Molasses Reef (Shallow), Key Largo, FL	K95	20110725	Get from Margaret	Branch tip	RTL	Yes	Yes	No spectral scanning, EM fixation, or RNAlater.	---	1-2	1	Z-Fix(1):seawater(4)	2011-10-07	10/7/2011-10/16/2011	2011-10-21	2	1	TBD	NO SECTION	NO SECTION	NO SECTION	NO SECTION	NO SECTION	NO SECTION	NO SECTION	NO SECTION	NO SECTION	NO SECTION	NO SECTION	NO SECTION	NO SECTION	NO SECTION	NO SECTION	No section
GMU	11-172	ACCRE 2011	Margaret Miller	Acropora cervicornis	Molasses Reef (Shallow), Key Largo, FL	K95	20110725	Get from Margaret	Branch tip	RTL	Yes	Yes	No spectral scanning, EM fixation, or RNAlater.	---	1-3	1	Z-Fix(1):seawater(4)	2011-10-07	10/7/2011-10/16/2011	2011-10-19	2	1	TBD	5	4	5	5	5	0	3	3	4	5	0	4	5	NS	NS	A few pieces of tissue, necrotic spherule formation, amphipods (?) around one piece but don't seem to be consuming it; seems to be that pink granular rim of necrotic spherules is formed by calicodermal cells, which might be amoebocytes, then encircles gastrodermal or other cells within them (RESTAIN DARKER WITH H&E), so maybe these cells are fusing into multinucleated giant cells composed of amoe…
GMU	11-172	ACCRE 2011	Margaret Miller	Acropora cervicornis	Molasses Reef (Shallow), Key Largo, FL	K95	20110725	Get from Margaret	Branch tip	RTL	Yes	Yes	No spectral scanning, EM fixation, or RNAlater.	---	1-4	1	Z-Fix(1):seawater(4)	2011-10-07	10/7/2011-10/16/2011	2011-10-19	2	1	TBD	5	3	5	NS	NS	0	NS	2	1	5	0	4	5	NS	NS	One piece of the tissue and a few necrotic spherules
GMU	11-172	ACCRE 2011	Margaret Miller	Acropora cervicornis	Molasses Reef (Shallow), Key Largo, FL	K95	20110725	Get from Margaret	Branch tip	RTL	Yes	Yes	No spectral scanning, EM fixation, or RNAlater.	---	2-1	1	Z-Fix(1):seawater(4)	2011-10-07	10/7/2011-10/12/2011	2011-10-14	2	1	TBD	NS	NS	NS	NS	NS	NS	NS	NS	NS	NS	NS	NS	NS	NS	NS	One unknown small crustacean on slide
GMU	11-172	ACCRE 2011	Margaret Miller	Acropora cervicornis	Molasses Reef (Shallow), Key Largo, FL	K95	20110725	Get from Margaret	Branch tip	RTL	Yes	Yes	No spectral scanning, EM fixation, or RNAlater.	---	2-2	1	Z-Fix(1):seawater(4)	2011-10-07	10/7/2011-10/12/2011	2011-10-14	2	1	TBD	NS	NS	NS	NS	NS	NS	NS	NS	NS	NS	NS	NS	NS	NS	NS	One unknown small crustacean on slide
GMU	11-172	ACCRE 2011	Margaret Miller	Acropora cervicornis	Molasses Reef (Shallow), Key Largo, FL	K95	20110725	Get from Margaret	Branch tip	RTL	Yes	Yes	No spectral scanning, EM fixation, or RNAlater.	---	2-3	1	Z-Fix(1):seawater(4)	2011-10-07	10/7/2011-10/12/2011	2011-10-14	2	1	TBD	NS	NS	NS	NS	NS	NS	NS	NS	NS	NS	NS	NS	NS	NS	NS	One necrotic cell spherule breaking up and an unknown small crustacean on slide
GMU	11-172	ACCRE 2011	Margaret Miller	Acropora cervicornis	Molasses Reef (Shallow), Key Largo, FL	K95	20110725	Get from Margaret	Branch tip	RTL	Yes	Yes	No spectral scanning, EM fixation, or RNAlater.	---	2-4	1	Z-Fix(1):seawater(4)	2011-10-07	10/7/2011-10/12/2011	2011-10-14	2	1	Giemsa	NS	NS	NS	NS	NS	NS	NS	NS	NS	NS	NS	NS	NS	NS	NS	No tissue on slide
GMU	11-172	ACCRE 2011	Margaret Miller	Acropora cervicornis	Molasses Reef (Shallow), Key Largo, FL	K95	20110725	Get from Margaret	Branch tip	RTL	Yes	Yes	No spectral scanning, EM fixation, or RNAlater.	---	2-5	1	Z-Fix(1):seawater(4)	2011-10-07	10/7/2011-10/12/2011	2011-10-14	2	1	TBD	NS	NS	NS	NS	NS	NS	NS	NS	NS	NS	NS	NS	NS	NS	NS	No tissue on slide
GMU	11-172	ACCRE 2011	Margaret Miller	Acropora cervicornis	Molasses Reef (Shallow), Key Largo, FL	K95	20110725	Get from Margaret	Branch tip	RTL	Yes	Yes	No spectral scanning, EM fixation, or RNAlater.	---	3-1	1	Z-Fix(1):seawater(4)	2011-10-07	10/7/2011-10/10/2011	2011-10-12	2	1	TBD	NS	NS	NS	NS	NS	NS	NS	NS	NS	NS	NS	NS	NS	NS	NS	No tissue on slide
GMU	11-172	ACCRE 2011	Margaret Miller	Acropora cervicornis	Molasses Reef (Shallow), Key Largo, FL	K95	20110725	Get from Margaret	Branch tip	RTL	Yes	Yes	No spectral scanning, EM fixation, or RNAlater.	---	3-2	1	Z-Fix(1):seawater(4)	2011-10-07	10/7/2011-10/10/2011	2011-10-12	2	1	TBD	NS	NS	NS	NS	NS	NS	NS	NS	NS	NS	NS	NS	NS	NS	NS	No tissue on slide
GMU	11-172	ACCRE 2011	Margaret Miller	Acropora cervicornis	Molasses Reef (Shallow), Key Largo, FL	K95	20110725	Get from Margaret	Branch tip	RTL	Yes	Yes	No spectral scanning, EM fixation, or RNAlater.	---	3-3	1	Z-Fix(1):seawater(4)	2011-10-07	10/7/2011-10/10/2011	2011-10-12	2	1	TBD	NS	NS	NS	NS	NS	NS	NS	NS	NS	NS	NS	NS	NS	NS	NS	One piece of tissue, very degraded
GMU	11-174	ACCRE 2011	Margaret Miller	Acropora cervicornis	Conch Shallow, Key Largo, FL	O41	20110803	Get from Margaret	Other - mid branch	RTL	Yes	Yes	No spectral scanning, EM fixation, or RNAlater.	---	1-1	1	Z-Fix(1):seawater(4)	2011-11-02	11/2/2011-11/18/2011	2011-11-18	2	1	Giemsa	3	3	3	3	3	0	2	4	3	2	0	2	5	0	0	Thick mesoglea surface body wall, but severely attenuated basal body wall; pycnotic nuclei base of epidermis (neurons?); amoebocyte (=i-cells) infiltration into base of epidermis (rarely), gastrodermis, calicodermis? Cells have bright pink prominent nucleoli, indicating RNA synthesis and fine acidophilic granules. Gastrodermal cells swollen where calicodermis severely attenuated or sloughing; Gie…
GMU	11-174	ACCRE 2011	Margaret Miller	Acropora cervicornis	Conch Shallow, Key Largo, FL	O41	20110803	Get from Margaret	Other - mid branch	RTL	Yes	Yes	No spectral scanning, EM fixation, or RNAlater.	---	1-2	1	Z-Fix(1):seawater(4)	2011-11-02	11/2/2011-11/18/2011	2011-11-18	2	1	TBD	4	4	4	5	5	0	4	5	3	2	0	3	4	0	0	Same as above
GMU	11-174	ACCRE 2011	Margaret Miller	Acropora cervicornis	Conch Shallow, Key Largo, FL	O41	20110803	Get from Margaret	Other - mid branch	RTL	Yes	Yes	No spectral scanning, EM fixation, or RNAlater.	---	1-3	1	Z-Fix(1):seawater(4)	2011-11-02	11/2/2011-11/18/2011	2011-11-18	2	1	TBD	5	4	4	5	5	0	4	4	2	4	1	3	4	0	0	Same as above in several pieces of tissue on slide; focus of coccidia in one piece, gastrodermis; can't see many suspect RLOs in cnidoglandular bands, most deep ones are severely dissociated, necrotic
GMU	11-174	ACCRE 2011	Margaret Miller	Acropora cervicornis	Conch Shallow, Key Largo, FL	O41	20110803	Get from Margaret	Other - mid branch	RTL	Yes	Yes	No spectral scanning, EM fixation, or RNAlater.	---	1-4	1	Z-Fix(1):seawater(4)	2011-11-02	11/2/2011-11/18/2011	2011-11-18	2	1	TBD	4	4	4	5	5	0	4	NS	3	4	1	3	4	0	0	Same as above, only a couple coccidia noted
GMU	11-174	ACCRE 2011	Margaret Miller	Acropora cervicornis	Conch Shallow, Key Largo, FL	O41	20110803	Get from Margaret	Other - mid branch	RTL	Yes	Yes	No spectral scanning, EM fixation, or RNAlater.	---	1-5	1	Z-Fix(1):seawater(4)	2011-11-02	11/2/2011-11/18/2011	2011-11-18	2	1	Giemsa	4	4	4	5	5	0	4	4	2	4	1	3	4	0	0	Same as above, Giemsa shows many infected cells in epidermis and actinopharynx (change color), loss of infected cells in cnidoglandular bands, also infected cells scattered in the gastrodermis; turquoise granules in gastrodermal cells of tentacles where zooxanthellae lost, maybe these are viruses, cells seem to be lysing? PHOTOS
GMU	11-174	ACCRE 2011	Margaret Miller	Acropora cervicornis	Conch Shallow, Key Largo, FL	O41	20110803	Get from Margaret	Other - mid branch	RTL	Yes	Yes	No spectral scanning, EM fixation, or RNAlater.	---	2-1	1	Z-Fix(1):seawater(4)	2011-11-02	11/2/2011-11/11/2011	2011-11-16	2	1	TBD	5	4	3	4	5	0	4	2	2	2	0	4	3	0	0	Degenerating tissue pieces on slide, necrosis and lysing worst at margins and internally; surface tissues and calicodermis in better condition
GMU	11-174	ACCRE 2011	Margaret Miller	Acropora cervicornis	Conch Shallow, Key Largo, FL	O41	20110803	Get from Margaret	Other - mid branch	RTL	Yes	Yes	No spectral scanning, EM fixation, or RNAlater.	---	2-2	1	Z-Fix(1):seawater(4)	2011-11-02	11/2/2011-11/11/2011	2011-11-16	2	1	TBD	5	4	4	5	5	0	4	4	2	4	0	3	4	0	0	Same as above, cnidoglandular bands necrotic so few suspect RLOs seen
GMU	11-174	ACCRE 2011	Margaret Miller	Acropora cervicornis	Conch Shallow, Key Largo, FL	O41	20110803	Get from Margaret	Other - mid branch	RTL	Yes	Yes	No spectral scanning, EM fixation, or RNAlater.	---	2-3	1	Z-Fix(1):seawater(4)	2011-11-02	11/2/2011-11/11/2011	2011-11-16	2	1	TBD	5	4	5	5	5	0	4	4	2	4	0	3	4	0	0	Same as above, some strands of matrix material on one area
GMU	11-174	ACCRE 2011	Margaret Miller	Acropora cervicornis	Conch Shallow, Key Largo, FL	O41	20110803	Get from Margaret	Other - mid branch	RTL	Yes	Yes	No spectral scanning, EM fixation, or RNAlater.	---	2-4	1	Z-Fix(1):seawater(4)	2011-11-02	11/2/2011-11/11/2011	Not recorded	2	1	TBD	5	4	4	5	5	0	4	4	3	4	0	4	3	0	0	Multifocal areas of hypertrophied calicodermis, and squamous with intracellular apical acidophilic granules at margins, interstitial cell response to attempt regeneration? Focal organic matrix strands near calicodermis
GMU	11-174	ACCRE 2011	Margaret Miller	Acropora cervicornis	Conch Shallow, Key Largo, FL	O41	20110803	Get from Margaret	Other - mid branch	RTL	Yes	Yes	No spectral scanning, EM fixation, or RNAlater.	---	2-5	1	Z-Fix(1):seawater(4)	2011-11-02	11/2/2011-11/11/2011	2011-11-16	2	1	TBD	5	3	4	5	5	0	4	4	3	5	0	3	5	0	0	Pieces of necrotic, lysing tissue
GMU	11-174	ACCRE 2011	Margaret Miller	Acropora cervicornis	Conch Shallow, Key Largo, FL	O41	20110803	Get from Margaret	Other - mid branch	RTL	Yes	Yes	No spectral scanning, EM fixation, or RNAlater.	---	2-6	1	Z-Fix(1):seawater(4)	2011-11-02	11/2/2011-11/11/2011	Not recorded	2	1	Giemsa	5	4	5	5	5	0	4	4	2	4	1	3	4	0	0	Same as above; Giemsa slide shows RLO infection intensities recorded here, few infections of gastrodermal cells
GMU	11-174	ACCRE 2011	Margaret Miller	Acropora cervicornis	Conch Shallow, Key Largo, FL	O41	20110803	Get from Margaret	Other - mid branch	RTL	Yes	Yes	No spectral scanning, EM fixation, or RNAlater.	---	2-7	1	Z-Fix(1):seawater(4)	2011-11-02	11/2/2011-11/11/2011	Not recorded	2	1	TBD	5	4	5	5	5	0	4	4	3	5	0	3	4	0	0	Pieces of necrotic, lysing tissue
GMU	11-182	ACCRE 2011	Margaret Miller	Acropora palmata	Molasses Reef (Shallow), Key Largo, FL	149	20110824	Get from Margaret	Other - mid branch	RTL	Yes	Yes	No spectral scanning, EM fixation, or RNAlater.	---	1-1	1	Z-Fix(1):seawater(4)	2011-11-02	11/2/2011-11/11/2011	2011-11-14	2	1	Giemsa	5	4	5	NS	5	0	4	5	2	5	0	NS	5	NS	NS	3 pieces of degraded tissue on slide; zooxanthellae remaining, but in large vacuoles in gastrodermal cells; Giemsa shows thick dark purple vesiculated mucus in epidermal mucocytes, some have black vesicles, could these be developing RLOs in all mucocytes? Decided to change Epidermal RLO score to 5 from NS; few RLOs in gastrodermis and cnidoglandular bands, necrosis, necrotic spherule formation
GMU	11-182	ACCRE 2011	Margaret Miller	Acropora palmata	Molasses Reef (Shallow), Key Largo, FL	149	20110824	Get from Margaret	Other - mid branch	RTL	Yes	Yes	No spectral scanning, EM fixation, or RNAlater.	---	1-2	1	Z-Fix(1):seawater(4)	2011-11-02	11/2/2011-11/11/2011	2011-11-16	2	1	TBD	5	NS	NS	NS	NS	NS	NS	NS	NS	NS	NS	NS	NS	NS	NS	A few pieces of degraded tissue, necrotic cell spherules or multinucleated giant cells formation
GMU	11-182	ACCRE 2011	Margaret Miller	Acropora palmata	Molasses Reef (Shallow), Key Largo, FL	149	20110824	Get from Margaret	Other - mid branch	RTL	Yes	Yes	No spectral scanning, EM fixation, or RNAlater.	---	2-1	1	Z-Fix(1):seawater(4)	2011-11-02	11/2/2011-11/9/2011	2011-11-16	2	1	TBD	5	NS	NS	NS	NS	NS	NS	NS	NS	NS	NS	NS	NS	NS	NS	Same as above
GMU	11-182	ACCRE 2011	Margaret Miller	Acropora palmata	Molasses Reef (Shallow), Key Largo, FL	149	20110824	Get from Margaret	Other - mid branch	RTL	Yes	Yes	No spectral scanning, EM fixation, or RNAlater.	---	2-2	1	Z-Fix(1):seawater(4)	2011-11-02	11/2/2011-11/9/2011	2011-11-16	2	1	Giemsa	NS	NS	NS	NS	NS	NS	NS	NS	NS	NS	NS	NS	NS	NS	NS	One necrotic cell spherule on slide; Giemsa stain shows dark purple mucus on coral tissue pieces and gradual necrosis
GMU	11-182	ACCRE 2011	Margaret Miller	Acropora palmata	Molasses Reef (Shallow), Key Largo, FL	149	20110824	Get from Margaret	Other - mid branch	RTL	Yes	Yes	No spectral scanning, EM fixation, or RNAlater.	---	3-1	1	Z-Fix(1):seawater(4)	2011-11-02	11/2/2011-11/23/2011	2011-11-28	2	1	TBD	5	4	5	5	5	0	4	NS	0	5	0	NS	5	0	0	Degraded tissue section, artifacts of sectioning
GMU	11-182	ACCRE 2011	Margaret Miller	Acropora palmata	Molasses Reef (Shallow), Key Largo, FL	149	20110824	Get from Margaret	Other - mid branch	RTL	Yes	Yes	No spectral scanning, EM fixation, or RNAlater.	---	3-2	1	Z-Fix(1):seawater(4)	2011-11-02	11/2/2011-11/23/2011	2011-11-28	2	1	Giemsa	5	4	5	5	5	0	5	5	3	5	0	NS	5	0	0	Suspect RLOs difficult to see, target infected mucocytes already sloughed off; Giemsa shows that almost all mucocytes of epidermis, polyp and coenenchyme, are infected and shedding minute particles (elementary bodies, as produced by chlamydia, then the larger bodies are reticulate bodies), also formation and breakdown of necrotic cell sperules
GMU	11-182	ACCRE 2011	Margaret Miller	Acropora palmata	Molasses Reef (Shallow), Key Largo, FL	149	20110824	Get from Margaret	Other - mid branch	RTL	Yes	Yes	No spectral scanning, EM fixation, or RNAlater.	---	3-3	1	Z-Fix(1):seawater(4)	2011-11-02	11/2/2011-11/23/2011	2011-11-28	2	1	TBD	5	4	5	NS	5	0	4	NS	NS	5	0	NS	5	0	0	Pieces of pale staining, severely attenuated, lysing tissue, some debris from skeleton on slide
GMU	11-182	ACCRE 2011	Margaret Miller	Acropora palmata	Molasses Reef (Shallow), Key Largo, FL	149	20110824	Get from Margaret	Other - mid branch	RTL	Yes	Yes	No spectral scanning, EM fixation, or RNAlater.	---	3-4	1	Z-Fix(1):seawater(4)	2011-11-02	11/2/2011-11/23/2011	2011-11-28	2	1	Giemsa	5	4	5	5	5	0	5	4	1	5	0	NS	5	0	0	Note infiltration of interstitial cells (?) to form epithelia, trying to repair/protect tissue? Secretion of acidophilic granules - skeletal matrix proteins? Looks like mucus on surface has bacteria in it, need to look at with oil 100x on Giemsa slide, zooxanthellae present but not taking up stain much
GMU	11-182	ACCRE 2011	Margaret Miller	Acropora palmata	Molasses Reef (Shallow), Key Largo, FL	149	20110824	Get from Margaret	Other - mid branch	RTL	Yes	Yes	No spectral scanning, EM fixation, or RNAlater.	---	3-5	1	Z-Fix(1):seawater(4)	2011-11-02	11/2/2011-11/23/2011	2011-11-28	2	1	TBD	5	4	5	NS	5	0	4	NS	NS	5	0	NS	5	NS	NS	One piece of degraded tissue on slide, forming necrotic cell spherules
GMU	11-182	ACCRE 2011	Margaret Miller	Acropora palmata	Molasses Reef (Shallow), Key Largo, FL	149	20110824	Get from Margaret	Other - mid branch	RTL	Yes	Yes	No spectral scanning, EM fixation, or RNAlater.	---	3-6	1	Z-Fix(1):seawater(4)	2011-11-02	11/2/2011-11/23/2011	2011-11-28	2	1	TBD	5	4	5	NS	5	0	4	NS	NS	5	0	3	5	NS	NS	Same as above
GMU	11-183	ACCRE 2011	Margaret Miller	Acropora palmata	Molasses Reef (Shallow), Key Largo, FL	149	20110824	Get from Margaret	Branch tip	RTL	Yes	Yes	No spectral scanning, EM fixation, or RNAlater.	---	1-1	1	Z-Fix(1):seawater(4)	2011-11-02	11/2/2011-11/13/2011	11/23/2011, 11/28/2011	2	1	TBD	4	3	4	5	5	0	3	3	1	4	0	3	4	0	0	Two pieces of tissue on slide, difficult to discern suspect RLOs, especially in cnidoglandular bands, several areas of acidoplilic granules in hypertrophied calicodermis, attempt at regeneration?
GMU	11-183	ACCRE 2011	Margaret Miller	Acropora palmata	Molasses Reef (Shallow), Key Largo, FL	149	20110824	Get from Margaret	Branch tip	RTL	Yes	Yes	No spectral scanning, EM fixation, or RNAlater.	---	1-2	1	Z-Fix(1):seawater(4)	2011-11-02	11/2/2011-11/11/2011	11/14/2011, 11/16/2011	2	1	Giemsa	5	4	5	5	5	0	3	4	3	5	0	3	5	0	0	Several separate pieces of degraded tissue on slide; necrotic cell spherule formation; mucocytes stain very dark purple, mucus layer discharged is thick and stains reddish, strands, unsure if bacteria present; few suspect RLOs in gastrodermal cells or cnidoglandular bands, seems suitable cells to infect not present any more; in mucus layer, darker blue cocci, maybe short rods, these are breaking …
GMU	11-183	ACCRE 2011	Margaret Miller	Acropora palmata	Molasses Reef (Shallow), Key Largo, FL	149	20110824	Get from Margaret	Branch tip	RTL	Yes	Yes	No spectral scanning, EM fixation, or RNAlater.	---	1-3	1	Z-Fix(1):seawater(4)	2011-11-02	11/2/2011-11/11/2011	11/16/2011, 11/18/2011	2	1	TBD	5	3	5	4	4	0	3	4	3	5	0	3	5	NS	NS	Small group of ciliates with zooxanthellae on one of several pieces on this histoslide, but no more;
GMU	11-183	ACCRE 2011	Margaret Miller	Acropora palmata	Molasses Reef (Shallow), Key Largo, FL	149	20110824	Get from Margaret	Branch tip	RTL	Yes	Yes	No spectral scanning, EM fixation, or RNAlater.	---	2-1	1	Z-Fix(1):seawater(4)	2011-11-02	11/2/2011-11/11/2011	2011-11-14	2	1	TBD	3	3	4	4	4	0	2	5	4	5	0	NS	5	NS	NS	Diverse ciliates (with zooxanthellae and without) on skeleton, but not near tissue sections; necrotic spherule formation PHOTOS
GMU	11-183	ACCRE 2011	Margaret Miller	Acropora palmata	Molasses Reef (Shallow), Key Largo, FL	149	20110824	Get from Margaret	Branch tip	RTL	Yes	Yes	No spectral scanning, EM fixation, or RNAlater.	---	2-2	1	Z-Fix(1):seawater(4)	2011-11-02	11/2/2011-11/11/2011	2011-11-14	2	1	Giemsa	4	3	4	5	5	0	2	4	2	5	0	3	4	0	0	A few ciliates with zooxanthellae in gastrovascular canals; one focus sagittal section of calicodermis with hypertrophied interstitial (?) cells filled with abundant apical acidophlic granules; other areas see squamous cells with acidophilic granules; Giemsa stain shows thick layer of mucus, suspect bacteria, darkly stained mucocytes, no RLOs on cnidoglandular bands and few in gastrodermal cells,…
GMU	11-183	ACCRE 2011	Margaret Miller	Acropora palmata	Molasses Reef (Shallow), Key Largo, FL	149	20110824	Get from Margaret	Branch tip	RTL	Yes	Yes	No spectral scanning, EM fixation, or RNAlater.	---	2-3	1	Z-Fix(1):seawater(4)	2011-11-02	11/2/2011-11/11/2011	2011-11-14	2	1	TBD	4	4	4	5	4	0	1	3	2	4	0	3	4	0	0	Several pieces of tissue on slide; thick mucus and surface mucopolysaccharide layer; attenuation and lysing at margins; diverse ciliates in debris on skeleton
GMU	11-183	ACCRE 2011	Margaret Miller	Acropora palmata	Molasses Reef (Shallow), Key Largo, FL	149	20110824	Get from Margaret	Branch tip	RTL	Yes	Yes	No spectral scanning, EM fixation, or RNAlater.	---	3-1	1	Z-Fix(1):seawater(4)	2011-11-02	11/02/2013-11/09/2013	2011-11-18	2	1	TBD	5	4	5	NS	NS	0	NS	NS	NS	5	0	3	4	NS	NS	Three small pieces of degraded tissue on slide; formation of calicodermis granules
GMU	11-183	ACCRE 2011	Margaret Miller	Acropora palmata	Molasses Reef (Shallow), Key Largo, FL	149	20110824	Get from Margaret	Branch tip	RTL	Yes	Yes	No spectral scanning, EM fixation, or RNAlater.	---	3-2	1	Z-Fix(1):seawater(4)	2011-11-02	11/02/2013-11/09/2013	2011-11-18	2	1	TBD	5	4	5	NS	NS	0	NS	5	NS	5	0	NS	4	NS	NS	One small piece of tissue on slide; necrosis and lysing of cells
GMU	11-183	ACCRE 2011	Margaret Miller	Acropora palmata	Molasses Reef (Shallow), Key Largo, FL	149	20110824	Get from Margaret	Branch tip	RTL	Yes	Yes	No spectral scanning, EM fixation, or RNAlater.	---	3-3	1	Z-Fix(1):seawater(4)	2011-11-02	11/02/2013-11/09/2013	2011-11-14	2	1	TBD	NS	NS	NS	NS	NS	NS	NS	NS	NS	NS	NS	NS	NS	NS	NS	No tissue on slide
GMU	11-184	ACCRE 2011	Margaret Miller	Acropora cervicornis	French Reef, Site A, Key Largo, FL	O31	20110901	Get from Margaret	Branch tip	RTL	Yes	Yes	No spectral scanning, EM fixation, or RNAlater.	---	1	1	Z-Fix(1):seawater(4)	No	11/2/2013-11/11/2013	2011-11-18	2	1	Giemsa	5	3	4	5	5	0	1	4	3	4	1	3	3	NS	NS	Several pieces of tissue on slide, some look in fair condition, but necrosis and sloughing evident on others, two middle areas of brown crystalline material (rust from blades or something in environment?) in crushed, lysing tissue; a few ciliates with zooxanthellae in tissue; suspect RLOs numerous in tentacles and oral disk; zooxanthellae released into gastrovascular cavities; Giemsa stain shows …
GMU	11-184	ACCRE 2011	Margaret Miller	Acropora cervicornis	French Reef, Site A, Key Largo, FL	O31	20110901	Get from Margaret	Branch tip	RTL	Yes	Yes	No spectral scanning, EM fixation, or RNAlater.	---	2-1	1	Z-Fix(1):seawater(4)	2011-10-07	10/7/2011-10/19/2011	2011-10-21	2	1	TBD	NS	NS	NS	NS	NS	NS	NS	NS	NS	NS	NS	NS	NS	NS	NS	Two pieces of tissue on slide, necrotic, ciliates adjacent
GMU	11-184	ACCRE 2011	Margaret Miller	Acropora cervicornis	French Reef, Site A, Key Largo, FL	O31	20110901	Get from Margaret	Branch tip	RTL	Yes	Yes	No spectral scanning, EM fixation, or RNAlater.	---	2-2	1	Z-Fix(1):seawater(4)	2011-10-07	10/7/2011-10/19/2011	2011-10-21	2	1	Giemsa	NS	NS	NS	NS	NS	NS	NS	NS	NS	NS	NS	NS	NS	NS	NS	Necrotic cell spherule formation, gastrodermis lyses before calicodermis or epidermis, but single cell necrosis evident there, too, a few ciliates with zooxanthellae present; Giemsa stain shows necrosis, suspect RLOs in necrotic cnidoglandular band remnant and gastrodermal cells of gastrovascular canals PHOTOS
GMU	11-184	ACCRE 2011	Margaret Miller	Acropora cervicornis	French Reef, Site A, Key Largo, FL	O31	20110901	Get from Margaret	Branch tip	RTL	Yes	Yes	No spectral scanning, EM fixation, or RNAlater.	---	2-3	1	Z-Fix(1):seawater(4)	2011-10-07	10/7/2011-10/19/2011	2011-10-21	2	1	TBD	NS	NS	NS	NS	NS	NS	NS	NS	NS	NS	NS	NS	NS	NS	NS	Necrotic cell fragments of tissue; ciliates with zooxanthellae, seem to be closest (phagocytosing?) necrotic dissociated cells; swollen mesogleal pleats, suspect RLOs in tentacle remnant PHOTOS
GMU	11-184	ACCRE 2011	Margaret Miller	Acropora cervicornis	French Reef, Site A, Key Largo, FL	O31	20110901	Get from Margaret	Branch tip	RTL	Yes	Yes	No spectral scanning, EM fixation, or RNAlater.	---	2-4	1	Z-Fix(1):seawater(4)	2011-10-07	10/7/2011-10/19/2011	2011-10-21	2	1	TBD	5	4	5	5	5	0	1	NS	NS	5	0	NS	4	NS	NS	Same as above, more ciliates with zooxanthellae within tissue spaces, severe necrosis PHOTOS
GMU	11-184	ACCRE 2011	Margaret Miller	Acropora cervicornis	French Reef, Site A, Key Largo, FL	O31	20110901	Get from Margaret	Branch tip	RTL	Yes	Yes	No spectral scanning, EM fixation, or RNAlater.	---	2-5	1	Z-Fix(1):seawater(4)	2011-10-07	10/7/2011-10/19/2011	2011-10-21	2	1	TBD	NS	NS	NS	NS	NS	NS	NS	NS	NS	NS	NS	NS	NS	NS	NS	Severely necrotic piece of tissue on slide, cluster of ciliates with zooxanthellae in middle of lysed debris, but not at tissue remnant
GMU	11-184	ACCRE 2011	Margaret Miller	Acropora cervicornis	French Reef, Site A, Key Largo, FL	O31	20110901	Get from Margaret	Branch tip	RTL	Yes	Yes	No spectral scanning, EM fixation, or RNAlater.	---	2-6	1	Z-Fix(1):seawater(4)	2011-10-07	10/7/2011-10/19/2011	2011-10-21	2	1	TBD	NS	NS	NS	NS	NS	NS	NS	NS	NS	NS	NS	NS	NS	NS	NS	Same as above, more necrotic tissue, zooxanthellate ciliates, seems tissue is necrotic first, i-cells or amoebocytes infiltrate calicodermis to try to repair first, produce multinucleated giant cells of necrotic cells PHOTOS
GMU	11-184	ACCRE 2011	Margaret Miller	Acropora cervicornis	French Reef, Site A, Key Largo, FL	O31	20110901	Get from Margaret	Branch tip	RTL	Yes	Yes	No spectral scanning, EM fixation, or RNAlater.	---	3-1	1	Z-Fix(1):seawater(4)	2011-10-07	10/7/2011-10/17/2011	2011-10-21	2	1	TBD	NS	NS	NS	NS	NS	NS	NS	NS	NS	NS	NS	NS	NS	NS	NS	No tissue on slide
GMU	11-184	ACCRE 2011	Margaret Miller	Acropora cervicornis	French Reef, Site A, Key Largo, FL	O31	20110901	Get from Margaret	Branch tip	RTL	Yes	Yes	No spectral scanning, EM fixation, or RNAlater.	---	3-2	1	Z-Fix(1):seawater(4)	2011-10-07	10/7/2011-10/17/2011	2011-10-21	2	1	TBD	NS	NS	NS	NS	NS	NS	NS	NS	NS	NS	NS	NS	NS	NS	NS	Small pieces of necrotic, dissociating, lysing cells in tissue on slide, as above
GMU	11-184	ACCRE 2011	Margaret Miller	Acropora cervicornis	French Reef, Site A, Key Largo, FL	O31	20110901	Get from Margaret	Branch tip	RTL	Yes	Yes	No spectral scanning, EM fixation, or RNAlater.	---	3-3	1	Z-Fix(1):seawater(4)	2011-10-07	10/7/2011-10/17/2011	2011-10-21	2	1	Giemsa	NS	NS	NS	NS	NS	NS	NS	NS	NS	NS	NS	NS	NS	NS	NS	No tissue on slide
GMU	11-184	ACCRE 2011	Margaret Miller	Acropora cervicornis	French Reef, Site A, Key Largo, FL	O31	20110901	Get from Margaret	Branch tip	RTL	Yes	Yes	No spectral scanning, EM fixation, or RNAlater.	---	3-4	1	Z-Fix(1):seawater(4)	2011-10-07	10/7/2011-10/17/2011	2011-10-21	2	1	TBD	NS	NS	NS	NS	NS	NS	NS	NS	NS	NS	NS	NS	NS	NS	NS	No tissue on slide
GMU	11-184	ACCRE 2011	Margaret Miller	Acropora cervicornis	French Reef, Site A, Key Largo, FL	O31	20110901	Get from Margaret	Branch tip	RTL	Yes	Yes	No spectral scanning, EM fixation, or RNAlater.	---	3-5	1	Z-Fix(1):seawater(4)	2011-10-07	10/7/2011-10/17/2011	Not recorded	2	1	TBD	NS	NS	NS	NS	NS	NS	NS	NS	NS	NS	NS	NS	NS	NS	NS	No tissue on slide
GMU	11-184	ACCRE 2011	Margaret Miller	Acropora cervicornis	French Reef, Site A, Key Largo, FL	O31	20110901	Get from Margaret	Branch tip	RTL	Yes	Yes	No spectral scanning, EM fixation, or RNAlater.	---	3-6	1	Z-Fix(1):seawater(4)	2011-10-07	10/7/2011-10/17/2011	Not recorded	2	1	TBD	NS	NS	NS	NS	NS	NS	NS	NS	NS	NS	NS	NS	NS	NS	NS	No tissue on slide
GMU	11-187	ACCRE 2011	Margaret Miller	Acropora cervicornis	Coral Restoration Foundation Nursery, Tavernier, FL	U43-Hanging	20110902	Get from Margaret	Branch tip	RTL	Yes	Yes	No spectral scanning, EM fixation, or RNAlater.	---	1-1	1	Z-Fix(1):seawater(4)	No	11/2/2011-11/7/2011	2011-11-09	2	1	Giemsa	3	2	3	NS	NS	0	NS	3	NS	2	0	4	3	NS	NS	Section through upper portion of polyps only; so not much visible; Giemsa stain however shows many suspect RLOs in gastrodermal cells of gastrovascular canals and surface body wall; loss of mucocytes on tentacles, epidermal mucus is "stringy" within mucocytes
GMU	11-187	ACCRE 2011	Margaret Miller	Acropora cervicornis	Coral Restoration Foundation Nursery, Tavernier, FL	U43-Hanging	20110902	Get from Margaret	Branch tip	RTL	Yes	Yes	No spectral scanning, EM fixation, or RNAlater.	---	1-2	1	Z-Fix(1):seawater(4)	No	11/2/2011-11/6/2011	2011-11-09	2	1	Giemsa	3	2	3	NS	NS	0	NS	NS	NS	2	0	4	3	NS	NS	Same as above, dividing zooxanthellae also; Giemsa changed epidermal RLOs from NS to 1, but many mucocytes lost so did not include in score, no filament sections present
GMU	11-187	ACCRE 2011	Margaret Miller	Acropora cervicornis	Coral Restoration Foundation Nursery, Tavernier, FL	U43-Hanging	20110902	Get from Margaret	Branch tip	RTL	Yes	Yes	No spectral scanning, EM fixation, or RNAlater.	---	2	1	Z-Fix(1):seawater(4)	No	11/2/2011-11/6/2011	2011-11-09	2	1	Giemsa	3	2	3	3	4	0	2	4	5	1	0	4	3	0	0	Same as above; Giemsa stain shows heavy infection of cells in cnidoglandular bands, as well as tentacles and gastrodermal cells, so based RLO scores on this info, otherwise, too light to see
GMU	11-187	ACCRE 2011	Margaret Miller	Acropora cervicornis	Coral Restoration Foundation Nursery, Tavernier, FL	U43-Hanging	20110902	Get from Margaret	Branch tip	RTL	Yes	Yes	No spectral scanning, EM fixation, or RNAlater.	---	3-1	1	Z-Fix(1):seawater(4)	2011-10-07	10/7/2011-10/10/2011	2011-10-12	2	1	TBD	5	4	5	NS	NS	0	NS	4	3	4	0	3	5	NS	NS	Degraded tissue pieces on slide, no mesenterial filament sections, RLOs very pale staining
GMU	11-187	ACCRE 2011	Margaret Miller	Acropora cervicornis	Coral Restoration Foundation Nursery, Tavernier, FL	U43-Hanging	20110902	Get from Margaret	Branch tip	RTL	Yes	Yes	No spectral scanning, EM fixation, or RNAlater.	---	3-2	1	Z-Fix(1):seawater(4)	2011-10-07	10/7/2011-10/10/2011	2011-10-12	2	1	TBD	5	4	5	5	5	0	3	4	4	3	0	3	5	0	0	Deeper sections, severe attenuation and necrosis
GMU	11-187	ACCRE 2011	Margaret Miller	Acropora cervicornis	Coral Restoration Foundation Nursery, Tavernier, FL	U43-Hanging	20110902	Get from Margaret	Branch tip	RTL	Yes	Yes	No spectral scanning, EM fixation, or RNAlater.	---	3-3	1	Z-Fix(1):seawater(4)	2011-10-07	10/7/2011-10/10/2011	2011-10-12	2	1	TBD	5	4	NS	NS	NS	NS	NS	NS	NS	NS	NS	NS	NS	NS	NS	Four small pieces of lysing tissue on slide
GMU	11-187	ACCRE 2011	Margaret Miller	Acropora cervicornis	Coral Restoration Foundation Nursery, Tavernier, FL	U43-Hanging	20110902	Get from Margaret	Branch tip	RTL	Yes	Yes	No spectral scanning, EM fixation, or RNAlater.	---	4-1	1	Z-Fix(1):seawater(4)	2011-10-07	10/7/2011-10/14/2011	2011-10-21	2	1	TBD	5	4	5	5	5	0	2	4	2	4	0	3	5	0	0	Severe attenuation, lysing, loss of cells (single cell necrosis); few epidermal RLOs seen because few mucocytes and they are quite attenuated
GMU	11-187	ACCRE 2011	Margaret Miller	Acropora cervicornis	Coral Restoration Foundation Nursery, Tavernier, FL	U43-Hanging	20110902	Get from Margaret	Branch tip	RTL	Yes	Yes	No spectral scanning, EM fixation, or RNAlater.	---	4-2	1	Z-Fix(1):seawater(4)	2011-10-07	10/7/2011-10/14/2011	2011-10-21	2	1	Giemsa	5	4	5	5	5	0	3	3	2	4	0	3	5	0	0	Cells lysing at margin, or development of hypertrophied calicodermis with acidophilic granules along apex; some granular gland cells in degenerating cnidoglandular bands stain dark pink, loss of mucocytes, suspect RLOs pale, can't see much; Giemsa stain showed moderate infection of cnidoglandular bands with loss of mucocytes, few widely scattered infected gastrodermal cells
GMU	11-187	ACCRE 2011	Margaret Miller	Acropora cervicornis	Coral Restoration Foundation Nursery, Tavernier, FL	U43-Hanging	20110902	Get from Margaret	Branch tip	RTL	Yes	Yes	No spectral scanning, EM fixation, or RNAlater.	---	4-3	1	Z-Fix(1):seawater(4)	2011-10-07	10/7/2011-10/14/2011	2011-10-19	2	1	TBD	5	4	5	5	5	0	3	NS	NS	4	0	NS	4	NS	NS	Same as above, development of calicodermis at margin
GMU	11-187	ACCRE 2011	Margaret Miller	Acropora cervicornis	Coral Restoration Foundation Nursery, Tavernier, FL	U43-Hanging	20110902	Get from Margaret	Branch tip	RTL	Yes	Yes	No spectral scanning, EM fixation, or RNAlater.	---	4-4	1	Z-Fix(1):seawater(4)	2011-10-07	10/7/2011-10/14/2011	2011-10-19	2	1	TBD	NS	NS	NS	NS	NS	NS	NS	NS	NS	NS	NS	NS	NS	NS	NS	No tissue on slide
GMU	11-188	ACCRE 2011	Margaret Miller	Acropora cervicornis	Coral Restoration Foundation Nursery, Tavernier, FL	U43-14_Block	20110902	Get from Margaret	Branch tip	RTL	Yes	Yes	No spectral scanning, EM fixation, or RNAlater.	---	1	1	Z-Fix(1):seawater(4)	No	11/2/2011-11/4/2011	2011-11-23	2	1	TBD	3	3	3	4	3	0	0	4	0	0	0	4	2	0	0	Good development of gastrovascular canals, many zooxanthellae dividing (unusual, pinker cytoplasm); note hypertrophied, swollen, paler nuclei in some calicoblasts, early necrosis? Some granular gland cells in cnidoglandular bands stain dark pink with larger granules; note this is growing tip, but polyps infected
GMU	11-188	ACCRE 2011	Margaret Miller	Acropora cervicornis	Coral Restoration Foundation Nursery, Tavernier, FL	U43-14_Block	20110902	Get from Margaret	Branch tip	RTL	Yes	Yes	No spectral scanning, EM fixation, or RNAlater.	---	2	1	Z-Fix(1):seawater(4)	No	11/2/2011-11/4/2011	2011-11-21	2	1	Giemsa	3	3	3	4	2	0	0	4	3	0	0	4	2	0	0	Same as above; Giemsa stain shows heavy infection of cells in cnidoglandular bands, as well as tentacles and gastrodermal cells, so based RLO scores on this info, otherwise, too light to see; loss of mucocytes on cnidoglandular bands and in tentacle epidermis
GMU	11-188	ACCRE 2011	Margaret Miller	Acropora cervicornis	Coral Restoration Foundation Nursery, Tavernier, FL	U43-14_Block	20110902	Get from Margaret	Branch tip	RTL	Yes	Yes	No spectral scanning, EM fixation, or RNAlater.	---	3	1	Z-Fix(1):seawater(4)	No	11/2/2011-11/6/2011	2011-11-18	2	1	TBD	2	2	3	3	1	0	0	3	2	0	0	4	2	0	0	Same as above
GMU	11-188	ACCRE 2011	Margaret Miller	Acropora cervicornis	Coral Restoration Foundation Nursery, Tavernier, FL	U43-14_Block	20110902	Get from Margaret	Branch tip	RTL	Yes	Yes	No spectral scanning, EM fixation, or RNAlater.	---	4	1	Z-Fix(1):seawater(4)	No	11/2/2011-11/6/2011	2011-11-09	2	1	TBD	2	2	3	2	1	0	0	3	2	0	0	4	2	0	0	Same as above, a few granular gland cells in cnidoglandular bands have dark pink staining granules
GMU	11-188	ACCRE 2011	Margaret Miller	Acropora cervicornis	Coral Restoration Foundation Nursery, Tavernier, FL	U43-14_Block	20110902	Get from Margaret	Branch tip	RTL	Yes	Yes	No spectral scanning, EM fixation, or RNAlater.	---	5-1	1	Z-Fix(1):seawater(4)	2011-11-02	11/2/2011-11/9/2011	2011-11-18	2	1	TBD	3	3	3	NS	NS	0	NS	2	NS	0	0	NS	2	NS	NS	A few sections through tops of polyps
GMU	11-188	ACCRE 2011	Margaret Miller	Acropora cervicornis	Coral Restoration Foundation Nursery, Tavernier, FL	U43-14_Block	20110902	Get from Margaret	Branch tip	RTL	Yes	Yes	No spectral scanning, EM fixation, or RNAlater.	---	5-2	1	Z-Fix(1):seawater(4)	2011-11-02	11/2/2011-11/9/2011	2011-11-18	2	1	Giemsa	3	3	4	2	1	0	0	2	4	3	0	3	2	NS	NS	Note loss of epidermal mucocytes, lysing of cells, tissue not as robust here; Giemsa stain reveals reduced mucus production in epidermis, infections in cnidoglandular bands and in many gastrodermal cells in gastrovascular canals
GMU	11-188	ACCRE 2011	Margaret Miller	Acropora cervicornis	Coral Restoration Foundation Nursery, Tavernier, FL	U43-14_Block	20110902	Get from Margaret	Branch tip	RTL	Yes	Yes	No spectral scanning, EM fixation, or RNAlater.	---	5-3	1	Z-Fix(1):seawater(4)	2011-11-02	11/2/2011-11/9/2011	2011-11-18	2	1	TBD	3	4	4	4	3	0	0	3	3	1	0	3	3	0	0	Same as above
GMU	11-188	ACCRE 2011	Margaret Miller	Acropora cervicornis	Coral Restoration Foundation Nursery, Tavernier, FL	U43-14_Block	20110902	Get from Margaret	Branch tip	RTL	Yes	Yes	No spectral scanning, EM fixation, or RNAlater.	---	6-1	1	Z-Fix(1):seawater(4)	2011-11-02	11/2/2011-11/7/2011	2011-11-09	2	1	Giemsa	4	4	4	2	3	0	0	4	3	1	0	3	3	NS	NS	Pieces of tissue on slide, margins lysing, no or little necrosis; Giemsa shows RLOs infecting cells, but fewer cells available to infect
GMU	11-188	ACCRE 2011	Margaret Miller	Acropora cervicornis	Coral Restoration Foundation Nursery, Tavernier, FL	U43-14_Block	20110902	Get from Margaret	Branch tip	RTL	Yes	Yes	No spectral scanning, EM fixation, or RNAlater.	---	6-2	1	Z-Fix(1):seawater(4)	2011-11-02	11/2/2011-11/7/2011	2011-11-16	2	1	TBD	5	4	5	2	3	0	0	NS	2	5	0	3	2	NS	NS	Attenuated and lysing pieces of tissue on slide; increased i-cells (amoebocytes) in cnidoglandular bands, particularly those with loss of mucocytes and granular gland cells
GMU	11-188	ACCRE 2011	Margaret Miller	Acropora cervicornis	Coral Restoration Foundation Nursery, Tavernier, FL	U43-14_Block	20110902	Get from Margaret	Branch tip	RTL	Yes	Yes	No spectral scanning, EM fixation, or RNAlater.	---	6-3	1	Z-Fix(1):seawater(4)	2011-11-02	11/2/2011-11/7/2011	2011-11-09	2	1	TBD	5	4	5	NS	NS	0	NS	2	NS	1	0	NS	3	NS	NS	Pieces of polyps, not deep, single-cell necrosis present, but not much, rather fragments and lysing, different perhaps because this branch was in better condition towards tip?
GMU	11-189	ACCRE 2011	Margaret Miller	Acropora cervicornis	Coral Restoration Foundation Nursery, Tavernier, FL	U37-31_Block	20110902	Get from Margaret	Branch tip	RTL	Yes	Yes	No spectral scanning, EM fixation, or RNAlater.	---	1-1-1	1	Z-Fix(1):seawater(4)	2011-12-16	12/16/2011-12/22/11; 1/31/2011-2/2/2012	2012-09-09	ASK BILLY ABOUT
GMU	11-189	ACCRE 2011	Margaret Miller	Acropora cervicornis	Coral Restoration Foundation Nursery, Tavernier, FL	U37-31_Block	20110902	Get from Margaret	Branch tip	RTL	Yes	Yes	No spectral scanning, EM fixation, or RNAlater.	---	1-1-2	1	Z-Fix(1):seawater(4)	2011-12-16	12/16/2011-12/22/11; 1/31/2011-2/2/2012	2012-02-17	NG
GMU	11-189	ACCRE 2011	Margaret Miller	Acropora cervicornis	Coral Restoration Foundation Nursery, Tavernier, FL	U37-31_Block	20110902	Get from Margaret	Branch tip	RTL	Yes	Yes	No spectral scanning, EM fixation, or RNAlater.	---	1-1-3	1	Z-Fix(1):seawater(4)	2011-12-16	12/16/2011-12/22/11; 1/31/2011-2/2/2012	2012-09-08	ASK BILLY ABOUT
GMU	11-189	ACCRE 2011	Margaret Miller	Acropora cervicornis	Coral Restoration Foundation Nursery, Tavernier, FL	U37-31_Block	20110902	Get from Margaret	Branch tip	RTL	Yes	Yes	No spectral scanning, EM fixation, or RNAlater.	---	1-1-4	1	Z-Fix(1):seawater(4)	2011-12-16	12/16/2011-12/22/11; 1/31/2011-2/2/2012	2012-09-09	ASK BILLY ABOUT
GMU	11-189	ACCRE 2011	Margaret Miller	Acropora cervicornis	Coral Restoration Foundation Nursery, Tavernier, FL	U37-31_Block	20110902	Get from Margaret	Branch tip	RTL	Yes	Yes	No spectral scanning, EM fixation, or RNAlater.	---	1-1-5	1	Z-Fix(1):seawater(4)	2011-12-16	12/16/2011-12/22/11; 1/31/2011-2/2/2012	2012-09-09	ASK BILLY ABOUT
GMU	11-190	ACCRE 2011	Margaret Miller	Acropora cervicornis	Coral Restoration Foundation Nursery, Tavernier, FL	U37-Hanging	20110902	Get from Margaret	Branch tip	RTL or WBD?	Yes	Yes	No spectral scanning, EM fixation, or RNAlater.	---	1	1	Z-Fix(1):seawater(4)	No	11/2/2011-11/9/2011	2011-11-23	2	1	Giemsa	3	2	3	4	4	0	2	3	4	1	0	4	2	0	0	Many dividing zooxanthellae; scattered granular gland cells of cnidoglandular bands have larger dark pink staining granules, rounded, sign of degeneration of these cells; mesoglea markedly attenuated; Giemsa stain reveals numerous infected cells in cnidoglandular bands, loss of mucocytes with fewer infections in tentacle epidermis, RLOs values based on Giemsa results, otherwise not seen, also sma…
GMU	11-190	ACCRE 2011	Margaret Miller	Acropora cervicornis	Coral Restoration Foundation Nursery, Tavernier, FL	U37-Hanging	20110902	Get from Margaret	Branch tip	RTL or WBD?	Yes	Yes	No spectral scanning, EM fixation, or RNAlater.	---	2	1	Z-Fix(1):seawater(4)	No	11/2/2011-11/9/2011	2011-11-18	2	1	TBD	3	2	3	4	4	0	4	2	1	1	0	4	2	0	0	Condition appears to be good, until look at the mesenterial filaments, with mucus, vacuolation, dark pink staining and rounded scattered granular gland cells, etc. Calicodermis deep in polyps is severely attenuated and has lost cells
GMU	11-190	ACCRE 2011	Margaret Miller	Acropora cervicornis	Coral Restoration Foundation Nursery, Tavernier, FL	U37-Hanging	20110902	Get from Margaret	Branch tip	RTL or WBD?	Yes	Yes	No spectral scanning, EM fixation, or RNAlater.	---	3-1	1	Z-Fix(1):seawater(4)	2011-10-07	10/7/2011-10/14/2011	2011-10-21	2	1	TBD	NS	NS	NS	NS	NS	NS	NS	NS	NS	NS	NS	NS	NS	NS	NS	Only one small piece of tissue on slide, not enough to judge condition
GMU	11-190	ACCRE 2011	Margaret Miller	Acropora cervicornis	Coral Restoration Foundation Nursery, Tavernier, FL	U37-Hanging	20110902	Get from Margaret	Branch tip	RTL or WBD?	Yes	Yes	No spectral scanning, EM fixation, or RNAlater.	---	3-2	1	Z-Fix(1):seawater(4)	2011-10-07	10/7/2011-10/14/2011	2011-10-21	2	1	Giemsa	4	4	4	5	5	0	4	NS	4	NS	0	NS	4	0	0	Calicodermis infiltrated with i-cells (amoebocytes), hypertrophied and acidophilic granules in apical portions, sometimes also in gastrodermis; light debris, a couple of nonzooxanthellate cilia, one crustacean copepod or similar on skeleton, lysing at margin; Giemsa stained slide shows numerous infected gastrodermal cells and filament RLOs, loss of mucocytes and change in mucus quality and quanti…
GMU	11-190	ACCRE 2011	Margaret Miller	Acropora cervicornis	Coral Restoration Foundation Nursery, Tavernier, FL	U37-Hanging	20110902	Get from Margaret	Branch tip	RTL or WBD?	Yes	Yes	No spectral scanning, EM fixation, or RNAlater.	---	3-3	1	Z-Fix(1):seawater(4)	2011-10-07	10/7/2011-10/14/2011	2011-10-19	2	1	TBD	5	4	5	5	5	0	4	NS	NS	1	0	NS	4	NS	NS	Same as above, just a few small pieces of tissue on slide, most costal tissue intact although attenuated
GMU	11-190	ACCRE 2011	Margaret Miller	Acropora cervicornis	Coral Restoration Foundation Nursery, Tavernier, FL	U37-Hanging	20110902	Get from Margaret	Branch tip	RTL or WBD?	Yes	Yes	No spectral scanning, EM fixation, or RNAlater.	---	4-1	1	Z-Fix(1):seawater(4)	2011-10-07	10/7/2011-10/12/2011	2011-10-14	2	1	TBD	5	4	5	5	5	0	4	3	2	5	0	NS	5	NS	NS	One piece of necrotic, vacuolated, attenuated tissue on slide; a few small RLO-infected cells left on tentacle epidermis; light scattered debris trapped in folded agarose, bacteria, bits of cyanobacteria
GMU	11-190	ACCRE 2011	Margaret Miller	Acropora cervicornis	Coral Restoration Foundation Nursery, Tavernier, FL	U37-Hanging	20110902	Get from Margaret	Branch tip	RTL or WBD?	Yes	Yes	No spectral scanning, EM fixation, or RNAlater.	---	4-2	1	Z-Fix(1):seawater(4)	2011-10-07	10/7/2011-10/12/2011	2011-10-14	2	1	TBD	5	4	5	5	5	0	4	NS	3	NS	0	2	5	0	0	One piece of necrotic tissue on slide
GMU	11-190	ACCRE 2011	Margaret Miller	Acropora cervicornis	Coral Restoration Foundation Nursery, Tavernier, FL	U37-Hanging	20110902	Get from Margaret	Branch tip	RTL or WBD?	Yes	Yes	No spectral scanning, EM fixation, or RNAlater.	---	4-3	1	Z-Fix(1):seawater(4)	2011-10-07	10/7/2011-10/12/2011	2011-10-14	2	1	Giemsa	5	5	5	5	5	0	4	1	4	3	0	3	5	0	0	One piece of necrotic, vacuolated, attenuated tissue on slide; a few foci of hypertrophied amoebocytes or i-cells with acidophilic granules along calicodermis at lysing margins, mitotic figures here, a few amoebocytes with debris in them; Giemsa stain shows numerous, but reduced in size, cells infected with RLOs on cnidoglandular bands and gastrodermal cells of gastrovascular canals and mesenteri…
GMU	11-190	ACCRE 2011	Margaret Miller	Acropora cervicornis	Coral Restoration Foundation Nursery, Tavernier, FL	U37-Hanging	20110902	Get from Margaret	Branch tip	RTL or WBD?	Yes	Yes	No spectral scanning, EM fixation, or RNAlater.	---	4-4	1	Z-Fix(1):seawater(4)	2011-10-07	10/7/2011-10/12/2011	2011-10-14	2	1	TBD	5	5	5	5	5	0	4	NS	3	3	0	4	5	0	0	Same as above, note also that gastrodermal nematocysts seem to have increased along mesenteries;
GMU	11-190	ACCRE 2011	Margaret Miller	Acropora cervicornis	Coral Restoration Foundation Nursery, Tavernier, FL	U37-Hanging	20110902	Get from Margaret	Branch tip	RTL or WBD?	Yes	Yes	No spectral scanning, EM fixation, or RNAlater.	---	4-5	1	Z-Fix(1):seawater(4)	2011-10-07	10/7/2011-10/12/2011	2011-10-14	2	1	TBD	5	NS	NS	NS	NS	NS	NS	NS	NS	NS	NS	NS	NS	NS	NS	One thin piece of fragmented, severely attenuated, necrotic, lysing tissue on slide
GMU	11-192	ACCRE 2011	Margaret Miller	Acropora cervicornis	Pickles Reef, Key Largo, FL	139	20110902	Get from Margaret	Branch tip	RTL	Yes	Yes	No spectral scanning, EM fixation, or RNAlater.	---	1	1	Z-Fix(1):seawater(4)	No	11/2/2011-11/6/2011	2011-11-21	2	1	TBD	4	3	4	1	3	0	1	1	0	NS	0	3	3	0	0	Attenuated tissue, loss of mucocytes; cannot detect many RLOs on tentacles, no mucocytes left; multifocal hypertrophied calicodermal cells, amoebocytes with apical acidophilic granules, vacuolated, large vacuoles (?) between them in epithelium; cnidoglandular bands have numerous granular gland cells, but deeper in polyp are fewer, loss of mucocytes, a few stain dark pink and rounding up
GMU	11-192	ACCRE 2011	Margaret Miller	Acropora cervicornis	Pickles Reef, Key Largo, FL	139	20110902	Get from Margaret	Branch tip	RTL	Yes	Yes	No spectral scanning, EM fixation, or RNAlater.	---	2-1	1	Z-Fix(1):seawater(4)	2011-11-07	11/7/2011-11/11/2011	2011-11-14	2	1	Giemsa	4	3	4	5	4	0	0	4	2	2	0	1	2	0	0	Note many foci of amoebocytes forming columnar calicodermis to try to maintain epithelium; Giemsa stain shows scattered gastrodermal cells infected with suspect RLOs, not many on cnidoglandular bands because few mucocytes left, same as on tentacles; layer of surface mucus/debris with discharged spirocyst tubules
GMU	11-192	ACCRE 2011	Margaret Miller	Acropora cervicornis	Pickles Reef, Key Largo, FL	139	20110902	Get from Margaret	Branch tip	RTL	Yes	Yes	No spectral scanning, EM fixation, or RNAlater.	---	2-2	1	Z-Fix(1):seawater(4)	2011-11-07	11/7/2011-11/11/2011	11/14/2011, 11/18/2011	2	1	TBD	4	3	4	5	5	0	0	NS	1	2	0	1	2	NS	NS	Same as above
GMU	11-192	ACCRE 2011	Margaret Miller	Acropora cervicornis	Pickles Reef, Key Largo, FL	139	20110902	Get from Margaret	Branch tip	RTL	Yes	Yes	No spectral scanning, EM fixation, or RNAlater.	---	3-1	1	Z-Fix(1):seawater(4)	2011-11-07	11/7/2011-11/14/2011	2011-11-23	2	1	TBD	4	3	5	5	5	0	0	NS	NS	NS	0	1	1	NS	NS	Large piece of tissue and some tissue debris, no ciliates seen; multiple foci of amoebocytes forming columnar calicodermis, vacuolation; zooxanthellae present, but degenerating (pale, misshapen, vacuoles enlarged); absorptive cells of mesenterial lobes swollen, full of degenerating zooxanthellae, necrosis present
GMU	11-192	ACCRE 2011	Margaret Miller	Acropora cervicornis	Pickles Reef, Key Largo, FL	139	20110902	Get from Margaret	Branch tip	RTL	Yes	Yes	No spectral scanning, EM fixation, or RNAlater.	---	3-2	1	Z-Fix(1):seawater(4)	2011-11-07	11/7/2011-11/13/2011	11/23/2011, 11/28/2011	2	1	TBD	5	4	5	NS	NS	0	NS	4	NS	5	0	NS	2	NS	NS	A few pieces of tissue on slide, mostly intact, but lysing at margins
GMU	11-192	ACCRE 2011	Margaret Miller	Acropora cervicornis	Pickles Reef, Key Largo, FL	139	20110902	Get from Margaret	Branch tip	RTL	Yes	Yes	No spectral scanning, EM fixation, or RNAlater.	---	4-1	1	Z-Fix(1):seawater(4)	2011-11-07	11/7/2011-11/13/2011	2011-11-23	2	1	TBD	5	4	5	5	5	0	0	3	3	5	0	NS	2	0	0	Same as above
GMU	11-192	ACCRE 2011	Margaret Miller	Acropora cervicornis	Pickles Reef, Key Largo, FL	139	20110902	Get from Margaret	Branch tip	RTL	Yes	Yes	No spectral scanning, EM fixation, or RNAlater.	---	4-2	1	Z-Fix(1):seawater(4)	2011-11-07			2	1	Giemsa	5	4	5	5	5	0	0	3	1	5	0	1	3	NS	NS	Pieces of necrotic tissue; Giemsa stain shows tentacle epidermis RLO infections, moderate infections of gastrodermal cells, light infections in cnidoglandular bands, but vacuolated witth loss of cells
GMU	11-192	ACCRE 2011	Margaret Miller	Acropora cervicornis	Pickles Reef, Key Largo, FL	139	20110902	Get from Margaret	Branch tip	RTL	Yes	Yes	No spectral scanning, EM fixation, or RNAlater.	---	5-1	1	Z-Fix(1):seawater(4)	2011-11-07			2	1	TBD	NS	NS	NS	NS	NS	NS	NS	NS	NS	NS	NS	NS	NS	NS	NS	Only two small pieces of degraded tissue on slide
GMU	11-192	ACCRE 2011	Margaret Miller	Acropora cervicornis	Pickles Reef, Key Largo, FL	139	20110902	Get from Margaret	Branch tip	RTL	Yes	Yes	No spectral scanning, EM fixation, or RNAlater.	---	5-2	1	Z-Fix(1):seawater(4)	2011-11-07			2	1	TBD	NS	NS	NS	NS	NS	NS	NS	NS	NS	NS	NS	NS	NS	NS	NS	Only a couple of small pieces of severely attenuated and necrotic tissue, zooxanthellae still in gastrodermis, however.
GMU	11-192	ACCRE 2011	Margaret Miller	Acropora cervicornis	Pickles Reef, Key Largo, FL	139	20110902	Get from Margaret	Branch tip	RTL	Yes	Yes	No spectral scanning, EM fixation, or RNAlater.	---	5-3	1	Z-Fix(1):seawater(4)	2011-11-07			2	1	TBD	NS	NS	NS	NS	NS	NS	NS	NS	NS	NS	NS	NS	NS	NS	NS	A few small pieces of severely attenuated and necrotic tissue, minimal debris on skeleton preserved
GMU	11-192	ACCRE 2011	Margaret Miller	Acropora cervicornis	Pickles Reef, Key Largo, FL	139	20110902	Get from Margaret	Branch tip	RTL	Yes	Yes	No spectral scanning, EM fixation, or RNAlater.	---	5-4	1	Z-Fix(1):seawater(4)	2011-11-07			2	1	TBD	NS	NS	NS	NS	NS	NS	NS	NS	NS	NS	NS	NS	NS	NS	NS	A few small pieces of severely attenuated and necrotic tissue, some debris on skeleton preserved
GMU	11-192	ACCRE 2011	Margaret Miller	Acropora cervicornis	Pickles Reef, Key Largo, FL	139	20110902	Get from Margaret	Branch tip	RTL	Yes	Yes	No spectral scanning, EM fixation, or RNAlater.	---	6-1	1	Z-Fix(1):seawater(4)	2011-11-07			2	1	Giemsa	NS	NS	NS	NS	NS	NS	NS	NS	NS	NS	NS	NS	NS	NS	NS	A couple small pieces of severely attenuated and necrotic tissue, some debris on skeleton preserved; Giemsa stain does not show any tissue on slide
GMU	11-192	ACCRE 2011	Margaret Miller	Acropora cervicornis	Pickles Reef, Key Largo, FL	139	20110902	Get from Margaret	Branch tip	RTL	Yes	Yes	No spectral scanning, EM fixation, or RNAlater.	---	6-2	1	Z-Fix(1):seawater(4)	2011-11-07			2	1	TBD	NS	NS	NS	NS	NS	NS	NS	NS	NS	NS	NS	NS	NS	NS	NS	Clusters of bright pink debris on slide, unidentifiable
GMU	11-192	ACCRE 2011	Margaret Miller	Acropora cervicornis	Pickles Reef, Key Largo, FL	139	20110902	Get from Margaret	Branch tip	RTL	Yes	Yes	No spectral scanning, EM fixation, or RNAlater.	---	6-3	1	Z-Fix(1):seawater(4)	2011-11-07			2	1	TBD	NS	NS	NS	NS	NS	NS	NS	NS	NS	NS	NS	NS	NS	NS	NS	One piece of markedly attenuated tissue, moderate necrosis; some suspect RLO-infected cells in tentacle epidermis of part of polyp
GMU	11-192	ACCRE 2011	Margaret Miller	Acropora cervicornis	Pickles Reef, Key Largo, FL	139	20110902	Get from Margaret	Branch tip	RTL	Yes	Yes	No spectral scanning, EM fixation, or RNAlater.	---	6-4	1	Z-Fix(1):seawater(4)	2011-11-07			2	1	TBD	NS	NS	NS	NS	NS	NS	NS	NS	NS	NS	NS	NS	NS	NS	NS	Fragments of tissue on slide, some appear thick, all in poor condition
GMU	11-207	ACCRE 2011	Margaret Miller	Acropora cervicornis	Conch Shallow, Key Largo, FL	B42	20110930	Get from Margaret	Branch tip	Apparently Healthy	Yes	Yes	No spectral scanning, EM fixation, or RNAlater.	---	1	1	Z-Fix(1):seawater(4)	No	11/2/2011-11/6/2011	2011-11-09	2	1	Giemsa	2	2	2	1	2	0	0	4	3	0	0	4	1	0	0	Growing tip, calicodermis cuboidal to columnar, vacuolated, gastrodermis lacking zooxanthellae in some new polyps; mesenterial filaments intact, some with numerous granular gland cells, but some starting to show cell loss and single cell necrosis; very cellular, more nuclei with nucleoli; Giemsa stain shows numerous infected cells on oral disk, moderate on cnidoglandular bands, but also widely sc…
GMU	11-207	ACCRE 2011	Margaret Miller	Acropora cervicornis	Conch Shallow, Key Largo, FL	B42	20110930	Get from Margaret	Branch tip	Apparently Healthy	Yes	Yes	No spectral scanning, EM fixation, or RNAlater.	---	2	1	Z-Fix(1):seawater(4)	No	11/2/2011-11/4/2011	2011-11-21	2	1	TBD	NS	NS	NS	NS	NS	NS	NS	NS	NS	NS	NS	NS	NS	NS	NS	Just small sections of tips of outside corallite walls, no polyp structures present, few zooxanthellae as they are growing
GMU	11-207	ACCRE 2011	Margaret Miller	Acropora cervicornis	Conch Shallow, Key Largo, FL	B42	20110930	Get from Margaret	Branch tip	Apparently Healthy	Yes	Yes	No spectral scanning, EM fixation, or RNAlater.	---	3	1	Z-Fix(1):seawater(4)	No	11/2/2011-11/4/2011	2011-11-09	2	1	TBD	NS	NS	NS	NS	NS	NS	NS	NS	NS	NS	NS	NS	NS	NS	NS	Same as above; Giemsa stain does show suspect RLO infections of gastrodermal cells of gastrovascular canals,
GMU	11-208	ACCRE 2011	Margaret Miller	Acropora cervicornis	Conch Shallow, Key Largo, FL	O49	20110930	Get from Margaret	Branch tip	Apparently Healthy	Yes	Yes	No spectral scanning, EM fixation, or RNAlater.	---	1	1	Z-Fix(1):seawater(4)	No	11/2/2011-11/4/2011	2011-11-21	2	1	TBD	2	1	2	4	3	0	0	2	3	0	0	2	1	0	0	Growing tip, but cells of cnidoglandular bands starting to die, some granular gland cells stain dark pink with larger granules, and rounding up; mucocytes evident, but also vacuolation, cell loss; calicodermis intact, some attenuation; mitoses in epithelial cells in growing areas
GMU	11-208	ACCRE 2011	Margaret Miller	Acropora cervicornis	Conch Shallow, Key Largo, FL	O49	20110930	Get from Margaret	Branch tip	Apparently Healthy	Yes	Yes	No spectral scanning, EM fixation, or RNAlater.	---	2	1	Z-Fix(1):seawater(4)	No	11/2/2011-11/4/2011	2011-11-21	2	1	Giemsa	2	1	2	3	3	0	0	3	3	0	1	1	1	0	0	Tissue thicker, abundant zooxanthellae in gastrodermis; epidermal mucocytes abundant and secreting a lot of mucus; cnidoglandular band and mesentery mucocytes abundant, but vacuolation and loss of granular gland cells beginnning, some stain dark pink and rounded up; a few coccidia seen in gastrodermis of slightly crushed tip; Giemsa stain shows multiple infected cells on cnidoglandular bands, and…
GMU	11-208	ACCRE 2011	Margaret Miller	Acropora cervicornis	Conch Shallow, Key Largo, FL	O49	20110930	Get from Margaret	Branch tip	Apparently Healthy	Yes	Yes	No spectral scanning, EM fixation, or RNAlater.	---	3	1	Z-Fix(1):seawater(4)	No	11/2/2011-11/6/2011	2011-11-09	2	1	TBD	2	1	2	3	3	0	0	3	3	0	0	2	1	0	0	Same as above, "fraying" of cnidoglandular bands, loss of mucocytes
GMU	11-209	ACCRE 2011	Margaret Miller	Acropora cervicornis	Conch Shallow, Key Largo, FL	W95	20110930	Get from Margaret	Branch tip	Apparently Healthy	Yes	Yes	No spectral scanning, EM fixation, or RNAlater.	---	1	1	Z-Fix(1):seawater(4)	No	11/4/2011-11/6/2011	2011-11-21	2	1	Giemsa	1	1	2	3	0	0	0	3	2	0	0	2	2	0	0	Growing tip, mitoses seen in lobes of mesenterial filaments, numerous i-cells or amoebocytes, calicodermis towards surface body wall thick and active, attenuated on basal body wall and deep gastrovascular canals; no gonads as growing tip; mucus secretions are relatively pale and frothy, infections with suspect RLOs are sometimes small, but larger on oral disk and depends on the polyp, few seen in…
GMU	11-209	ACCRE 2011	Margaret Miller	Acropora cervicornis	Conch Shallow, Key Largo, FL	W95	20110930	Get from Margaret	Branch tip	Apparently Healthy	Yes	Yes	No spectral scanning, EM fixation, or RNAlater.	---	2	1	Z-Fix(1):seawater(4)	No	11/4/2011-11/6/2011	2011-11-18	2	1	TBD	1	1	2	2	1	0	0	NS	3	0	0	2	1	0	0	A few granular gland cells on cnidoglandular bands are staining deep pink, rounding up, fewer mucocytes present here; a couple of suspect RLO-infected cells on tiny area of tentacles, but not enough to judge
GMU	11-209	ACCRE 2011	Margaret Miller	Acropora cervicornis	Conch Shallow, Key Largo, FL	W95	20110930	Get from Margaret	Branch tip	Apparently Healthy	Yes	Yes	No spectral scanning, EM fixation, or RNAlater.	---	3	1	Z-Fix(1):seawater(4)	No	11/4/2011-11/9/2011	2011-11-18	2	1	Giemsa	1	1	2	2	2	0	0	3	3	0	1	2	1	0	0	Tissue and mesoglea thick; more unevenness of cells on cnidoglandular bands, more granular gland cells stain deep pink and rounding; coccidia in gastrodermis of one polyp; Giemsa stain shows more numerous infected cells in gastrodermis of gastrovascular canals, tentacle epidermis, and cnidoglandular bands
GMU	11-210	ACCRE 2011	Margaret Miller	Acropora cervicornis	Pickles Reef, Key Largo, FL	Untagged	20110929	Get from Margaret	Branch tip	Apparently Healthy	Yes	Yes	No spectral scanning, EM fixation, or RNAlater.	---	1	1	Z-Fix(1):seawater(4)	No	11/4/2011-11/6/2011	2011-11-09	2	1	TBD	2	2	3	1	2	0	0	3	3	0	0	2	2	0	0	Mesenteries vacuolated; some granular gland cells stain dark pink and rounding, appears to be fewer granular gland cells,
GMU	11-210	ACCRE 2011	Margaret Miller	Acropora cervicornis	Pickles Reef, Key Largo, FL	Untagged	20110929	Get from Margaret	Branch tip	Apparently Healthy	Yes	Yes	No spectral scanning, EM fixation, or RNAlater.	---	2	1	Z-Fix(1):seawater(4)	No	11/4/2011-11/6/2011	2011-11-23	2	1	Giemsa	1	1	2	1	1	0	0	3	3	0	0	2	1	0	0	A few granular gland cells on cnidoglandular bands are staining deep pink, rounding up; suspect RLOs more on oral disk, smaller and fewer infected cells on tentacles; zooxanthellae abundant in tentacle gastrodermis and gastrovascular canals; Giemsa stain reveals many infected cells of cnidoglandular bands and gastrodermis, as well as tentacles, severity based on Giemsa stain
GMU	11-210	ACCRE 2011	Margaret Miller	Acropora cervicornis	Key Largo Dry Rocks, Key Largo, FL	Untagged	20110929	Get from Margaret	Branch tip	Apparently Healthy	Yes	Yes	No spectral scanning, EM fixation, or RNAlater.	---	3	1	Z-Fix(1):seawater(4)	No	11/4/2011-11/9/2011	2011-11-18	2	1	TBD	1	1	2	1	1	0	0	3	1	1	0	2	1	0	0	Same as above, a few dark purple spherules in absorptive cells of mesenteries; tissues thick, numerous amoebocytes
GMU	11-211	ACCRE 2011	Margaret Miller	Acropora cervicornis	Key Largo Dry Rocks, Key Largo, FL	B2-4	20110929	Get from Margaret	Branch tip	Apparently Healthy	????	Yes	No spectral scanning, EM fixation, or RNAlater.	---	1	1	Z-Fix(1):seawater(4)	No	11/4/2011-11/6/2011	2011-11-23	2	1	Giemsa	3	1	2	5	4	0	3	NS	3	1	0	2	2	0	0	Growing tip, but cells of cnidoglandular bands starting to die, some granular gland cells stain dark pink with larger granules, and rounding up; mucocytes evident, but also vacuolation, cell loss; calicodermis intact, some attenuation; Giemsa stain shows thicker mucus, loss of mucocytes on cnidoglandular bands, vacuolization, necrosis, degeneration of mesoglea and pleats on mesenteries, scattered…
GMU	11-211	ACCRE 2011	Margaret Miller	Acropora cervicornis	Key Largo Dry Rocks, Key Largo, FL	B2-4	20110929	Get from Margaret	Branch tip	Apparently Healthy	????	Yes	No spectral scanning, EM fixation, or RNAlater.	---	2	1	Z-Fix(1):seawater(4)	No	11/4/2011-11/7/2011	2011-11-18	2	1	Giemsa	3	2	2	5	4	0	3	4	3	0	0	2	2	0	0	Same as above, hard to see suspect RLOs on cnidoglandular bands, but numerous on oral disk and tentacles; Giemsa shows no change in epidermal RLOs and no change in filament RLOs
GMU	11-214	ACCRE 2011	Margaret Miller	Acropora cervicornis	Key Largo Dry Rocks, Key Largo, FL	G2-6	20110929	Get from Margaret	Branch tip	Apparently Healthy	Yes	Yes	No spectral scanning, EM fixation, or RNAlater.	---	1	1	Z-Fix(1):seawater(4)	No	11/4/2011-11/7/2011	2011-11-09	2	1	Giemsa	3	2	2	5	5	0	3	3	3	1	0	1	2	0	0	Tissue thick, but cnidoglandular bands and mesenteries degenerating, markedly vacuolated, necrotic bands; Giemsa stain shows thicker mucus and dark blue staining bits in mucocytes (bacteria?), loss of mucocytes and other cells in cnidoglandular bands, RLO infections in gastrodermal cells of gastrovascular canals
GMU	11-214	ACCRE 2011	Margaret Miller	Acropora cervicornis	Key Largo Dry Rocks, Key Largo, FL	G2-6	20110929	Get from Margaret	Branch tip	Apparently Healthy	Yes	Yes	No spectral scanning, EM fixation, or RNAlater.	---	2	1	Z-Fix(1):seawater(4)	No	11/4/2011-11/7/2011	2011-11-09	2	1	Giemsa	3	2	2	4	4	0	3	3	3	1	0	1	2	1	0	One early developing oocyte detected in one mesentery; multiple granular gland cells in cnidoglandular bands staining dark pink with larger granules and rounding, some bands still intact, others have lost cells; Giemsa shows no changes in suspect RLOs
GMU	11-215	ACCRE 2011	Margaret Miller	Acropora cervicornis	Key Largo Dry Rocks, Key Largo, FL	Y2-8	20110929	Get from Margaret	Branch tip	Apparently Healthy	Yes	Yes	No spectral scanning, EM fixation, or RNAlater.	---	1	1	Z-Fix(1):seawater(4)	No	11/7/2011-11/11/2011	2011-11-14	2	1	Giemsa	2	2	2	1	2	0	1	4	3	1	0	3	2	1	0	Tissue thick, good subsurface calicodermis, some degeneration of cnidoglandular bands as granular gland cells stain dark pink (a few); note pink granules in much of calicodermis, even attenuated areas; one very early oocyte seen in a mesentery; Giemsa stain shows fluffy mucus, many mucocytes still on cnidoglandular bands, moderate infections of gastrodermal cells on mesenteries (around mesogleal …
GMU	11-215	ACCRE 2011	Margaret Miller	Acropora cervicornis	Key Largo Dry Rocks, Key Largo, FL	Y2-8	20110929	Get from Margaret	Branch tip	Apparently Healthy	Yes	Yes	No spectral scanning, EM fixation, or RNAlater.	---	2	1	Z-Fix(1):seawater(4)	No	11/7/2011-11/11/2011	2011-11-14	2	1	TBD	2	2	2	2	2	0	0	2	3	1	0	4	2	1	0	One early stage oocyte seen; vacuolation of absorptive cells of mesenteries more apparent
GMU	11-215	ACCRE 2011	Margaret Miller	Acropora cervicornis	Key Largo Dry Rocks, Key Largo, FL	Y2-8	20110929	Get from Margaret	Branch tip	Apparently Healthy	Yes	Yes	No spectral scanning, EM fixation, or RNAlater.	---	3	1	Z-Fix(1):seawater(4)	No	11/7/2011-11/11/2011	2011-11-14	2	1	TBD	NS	NS	NS	NS	NS	NS	NS	NS	NS	NS	NS	NS	NS	NS	NS	Only small pieces of tips of corallites, could be cut deeper, not enough to judge condition
GMU	11-215	ACCRE 2011	Margaret Miller	Acropora cervicornis	Key Largo Dry Rocks, Key Largo, FL	Y2-8	20110929	Get from Margaret	Branch tip	Apparently Healthy	Yes	Yes	No spectral scanning, EM fixation, or RNAlater.	---	4	1	Z-Fix(1):seawater(4)	No	11/7/2011-11/11/2011	2011-11-14	2	1	TBD	NS	NS	NS	NS	NS	NS	NS	NS	NS	NS	NS	NS	NS	NS	NS	Same as above
GMU	11-216	ACCRE 2011	Margaret Miller	Acropora cervicornis	French Reef, Site ?, Key Largo, FL	G31	20110929	Get from Margaret	Branch tip	WBD	Yes	Yes	No spectral scanning, EM fixation, or RNAlater.	---	1-1	1	Z-Fix(1):seawater(4)	2011-11-07	11/7/2011-11/20/2011	2011-11-23	2	1	TBD	NS	NS	NS	NS	NS	NS	NS	NS	NS	NS	NS	NS	NS	NS	NS	Piece enrobed, so had been losing tissue; areas of debris, sponge spicules, algae, ciliates with zooxanthellae scattered on slide; on piece of attenuated necrotic tissue, mesenteries and filaments with pycnotic nuclei, lysing cells, spirocysts in absorptive cell regions, many zooxanthellae, small necrotic cell spherules adjacent, with ciliates with zooxanthellae, spherules breaking apart and cell…
GMU	11-216	ACCRE 2011	Margaret Miller	Acropora cervicornis	French Reef, Site ?, Key Largo, FL	G31	20110929	Get from Margaret	Branch tip	WBD	Yes	Yes	No spectral scanning, EM fixation, or RNAlater.	---	1-2	1	Z-Fix(1):seawater(4)	2011-11-07			2	1	TBD	5	4	4	5	5	0	5	NS	2	5	0	NS	4	NS	NS	Several pieces of necrotic tissue on slide, each surrounded by debris, unknown metazoans, algae, suspect fungal hyphae, organic matrix layers, a few ciliates with zooxanthellae; zooxanthellae still in gastrodermis of surface body wall
GMU	11-216	ACCRE 2011	Margaret Miller	Acropora cervicornis	French Reef, Site ?, Key Largo, FL	G31	20110929	Get from Margaret	Branch tip	WBD	Yes	Yes	No spectral scanning, EM fixation, or RNAlater.	---	1-3	1	Z-Fix(1):seawater(4)	2011-11-07			2	1	TBD	NS	NS	NS	NS	NS	NS	NS	NS	NS	NS	NS	NS	NS	NS	NS	No coral tissue on slide, just a couple of areas of debris, algae
GMU	11-216	ACCRE 2011	Margaret Miller	Acropora cervicornis	French Reef, Site ?, Key Largo, FL	G31	20110929	Get from Margaret	Branch tip	WBD	Yes	Yes	No spectral scanning, EM fixation, or RNAlater.	---	1-4	1	Z-Fix(1):seawater(4)	2011-11-07			2	1	TBD	5	4	NS	NS	NS	0	NS	NS	NS	5	0	NS	5	NS	NS	One piece of necrotic tissue on slide, cells at margin lysing, ciliates with zooxanthellae present, necrotic spherule formation, breaking apart. Calicodermis with eosinophilic granules but attenuated and sloughing or lysing, perhaps before cells had any chance to form a good barrier
GMU	11-216	ACCRE 2011	Margaret Miller	Acropora cervicornis	French Reef, Site ?, Key Largo, FL	G31	20110929	Get from Margaret	Branch tip	WBD	Yes	Yes	No spectral scanning, EM fixation, or RNAlater.	---	1-5	1	Z-Fix(1):seawater(4)	2011-11-07			2	1	TBD	NS	NS	NS	NS	NS	NS	NS	NS	NS	NS	NS	NS	NS	NS	NS	Just areas of debris on slide
GMU	11-216	ACCRE 2011	Margaret Miller	Acropora cervicornis	French Reef, Site ?, Key Largo, FL	G31	20110929	Get from Margaret	Branch tip	WBD	Yes	Yes	No spectral scanning, EM fixation, or RNAlater.	---	2-1	1	Z-Fix(1):seawater(4)	2011-11-07	11/7/2011-11/16/2011	11/23/2011, 11/28/2011	2	1	Giemsa	NS	NS	NS	NS	NS	NS	NS	3	2	NS	NS	NS	NS	NS	NS	Lots of debris on slide, including sponge, spicules, suspect fungal hyphae, right up to lysing cells at tissue margin (2 areas of lysing/necrotic tissue), ciliates with zooxanthellae present; attenuated calicodermis has eosinophilic granules; Giemsa stain shows many suspect viruses, changed epidermal RLOs from NS to 3 and filament RLOs from NS to 2, but little tissue to base this on
GMU	11-216	ACCRE 2011	Margaret Miller	Acropora cervicornis	French Reef, Site ?, Key Largo, FL	G31	20110929	Get from Margaret	Branch tip	WBD	Yes	Yes	No spectral scanning, EM fixation, or RNAlater.	---	2-2	1	Z-Fix(1):seawater(4)	2011-11-07			2	1	TBD	5	4	5	NS	NS	0	NS	3	NS	5	0	NS	5	NS	NS	A couple pieces of coral tissue, large masses of fouling organisms; Giemsa stain shows infected epidermal cells on tentacles, loss of mucocytes and darker staining mucus secretions, some infected gastrodermal cells of gastrovascular canals, not enough of mesenterial filaments left to judge, but a few infected cells on cnidoglandular bands; note many small turquoise spheres in gastrodermal cells o…
GMU	11-216	ACCRE 2011	Margaret Miller	Acropora cervicornis	French Reef, Site ?, Key Largo, FL	G31	20110929	Get from Margaret	Branch tip	WBD	Yes	Yes	No spectral scanning, EM fixation, or RNAlater.	---	2-3	1	Z-Fix(1):seawater(4)	2011-11-07			2	1	TBD	NS	NS	NS	NS	NS	NS	NS	NS	NS	NS	NS	NS	NS	NS	NS	Only 3 small pieces of lysing tissue scattered on slide
GMU	11-217	ACCRE 2011	Margaret Miller	Acropora cervicornis	French Reef, Site ?, Key Largo, FL	K39	20110929	Get from Margaret	Branch tip	Apparently Healthy	Yes	Yes	No spectral scanning, EM fixation, or RNAlater.	---	1	1	Z-Fix(1):seawater(4)	No	11/7/2011-11/11/2011	2011-11-18	2	1	Giemsa	3	1	2	4	3	0	1	3	3	0	0	1	2	0	0	Growing tip, gastrodermis lacking zooxanthellae in some areas; degeneration of cnidoglandular bands with some granular gland cells staining dark pink, with large granules and rounding up, released; tissue otherwise thick and abundant gastrovascular canals; Giemsa stain shows gastrodermal cells of gastrovascular canals have scattered infections, loss of mucocytes on tentacles, many mucocytes still…
GMU	11-217	ACCRE 2011	Margaret Miller	Acropora cervicornis	French Reef, Site ?, Key Largo, FL	K39	20110929	Get from Margaret	Branch tip	Apparently Healthy	Yes	Yes	No spectral scanning, EM fixation, or RNAlater.	---	2	1	Z-Fix(1):seawater(4)	No	11/7/2011-11/9/2011	2011-11-16	2	1	TBD	3	1	2	3	2	0	0	NS	1	0	0	2	2	NS	NS	Same as above
GMU	11-217	ACCRE 2011	Margaret Miller	Acropora cervicornis	French Reef, Site ?, Key Largo, FL	K39	20110929	Get from Margaret	Branch tip	Apparently Healthy	Yes	Yes	No spectral scanning, EM fixation, or RNAlater.	---	3	1	Z-Fix(1):seawater(4)	No	11/7/2011-11/11/2011	2011-11-14	2	1	TBD	2	1	2	2	2	0	0	2	1	0	0	2	2	0	0	Same as above
GMU	11-218	ACCRE 2011	Margaret Miller	Acropora cervicornis	French Reef, Site ?, Key Largo, FL	Untagged (B cohort)	20110929	Get from Margaret	Branch tip	Apparently Healthy	No	Yes	No spectral scanning, EM fixation, or RNAlater.	---	1	1	Z-Fix(1):seawater(4)	No	11/7/2011-11/11/2011	2011-11-14	2	1	Giemsa	2	1	2	2	2	0	0	4	3	0	0	2	1	0	0	Not much tissue on slide, none to judge epidermal RLOs; Giemsa shows more, mucus abundant and frothy
GMU	11-218	ACCRE 2011	Margaret Miller	Acropora cervicornis	French Reef, Site ?, Key Largo, FL	Untagged (B cohort)	20110929	Get from Margaret	Branch tip	Apparently Healthy	No	Yes	No spectral scanning, EM fixation, or RNAlater.	---	2	1	Z-Fix(1):seawater(4)	No	11/7/2011-11/11/2011	2011-11-14	2	1	TBD	NS	NS	NS	NS	NS	NS	NS	NS	NS	NS	NS	NS	NS	NS	NS	Only small portions of tissue through corallite walls on slide
GMU	11-218	ACCRE 2011	Margaret Miller	Acropora cervicornis	French Reef, Site ?, Key Largo, FL	Untagged (B cohort)	20110929	Get from Margaret	Branch tip	Apparently Healthy	No	Yes	No spectral scanning, EM fixation, or RNAlater.	---	3	1	Z-Fix(1):seawater(4)	No	11/7/2011-11/11/2011	2011-11-14	2	1	Giemsa	2	1	2	NS	NS	0	NS	NS	NS	0	0	NS	1	NS	NS	Same as above; Giemsa stain shows infections of scattered gastrodermal cells along gastrovascular canals (somewhat large in size)
																358
2012
GMU	12-234	ACCRE 2012	Margaret Miller	Acropora cervicornis	Little Conch				Branch tip		?	?		---	1	1	Z-Fix(1):seawater(4)				2	1	Giemsa	3	2	3	5	5	0	5	4	2	2	0	3	2	0	0	Note for all of 11-234, good H&E stain, but was not filtered so stain artifact on all of these slides; severe dissociation and necrosis of cnidoglandular bands and mesenterial filaments; Giemsa stain pale on mucocytes and tissue in general, but shows numerous infections of epidermal mucocytes on tentacles, some in gastrodermal cells of gastrovascular canals, and few on dissociated necrotic cnidog…
GMU	12-234	ACCRE 2012	Margaret Miller	Acropora cervicornis	Little Conch				Branch tip		?	?		---	2-1-2	1	Z-Fix(1):seawater(4)				2	1	Giemsa	5	4	4	5	5	0	5	4	3	5	0	3	5	0	0	No stain artifact on H&E; One piece of severely attenuated, necrotic and lysing tissue on slide, some pale debris, no ciliates; Giemsa stain confirms few infected cells in attenuated tissue and dissociated cnidoglandular bands, but many in tentacle epidermisnote formation of calicodermal hypertrophied cells with apical acidophilic granules, but at margins these cells show some pycnotic nuclei and…
GMU	12-234	ACCRE 2012	Margaret Miller	Acropora cervicornis	Little Conch				Branch tip		?	?		---	2-1-3	1	Z-Fix(1):seawater(4)				2	1	Giemsa	NS	NS	NS	NS	NS	NS	NS	NS	NS	NS	NS	NS	NS	NS	NS	Thick section, not very good, but same as above
GMU	12-234	ACCRE 2012	Margaret Miller	Acropora cervicornis	Little Conch				Branch tip		?	?		---	2-2-3	1	Z-Fix(1):seawater(4)				2	1	Giemsa	5	4	5	NS	NS	0	NS	5	NS	5	NS	NS	4	NS	NS	Debris on slide, one piece of tissue, difficult to judge condition; single or binucleated nonzooxanthellate ciliates, including suspect Trichodina trapped in skeletal interstices in lysed debris; stain artifact on H&E, thick; Giemsa stain shows severe infection with suspect RLOs in tentacle mucocytes
GMU	12-234	ACCRE 2012	Margaret Miller	Acropora cervicornis	Little Conch				Branch tip		?	?		---	3-1-2	1	Z-Fix(1):seawater(4)				2	1	Giemsa	NS	NS	NS	NS	NS	NS	NS	NS	NS	NS	NS	NS	NS	NS	NS	No tissue on H&E slide; Giemsa stain shows necrotic, lysing tissue, infected cells in epidermis, gastrodermis, and cnidoglandular bands; loss of mucocytes, but not scored
GMU	12-234	ACCRE 2012	Margaret Miller	Acropora cervicornis	Little Conch				Branch tip		?	?		---	3-1-3	1	Z-Fix(1):seawater(4)				2	1	Giemsa	5	4	5	NS	NS	0	NS	3	NS	5	0	1	4	0	0	H&E has one piece of necrotic tissue and debris on skeleton, a few ciliates (nonzooxanthellate); Giemsa just shows scattered debris
GMU	12-234	ACCRE 2012	Margaret Miller	Acropora cervicornis	Little Conch				Branch tip		?	?		---	3-2-2	1	Z-Fix(1):seawater(4)				2	1	Giemsa	5	4	5	NS	NS	0	NS	NS	NS	5	0	NS	5	NS	NS	H&E shows one piece of necrotic, lysing tissue on slide; attenuation and loss of mucocytes in epidermis, debris, a few ciliates (nonzooxanthellae) and a suspect crustacean in debris, stain artifact; Giemsa shows no coral tissue on slide
GMU	12-234	ACCRE 2012	Margaret Miller	Acropora cervicornis	Little Conch				Branch tip		?	?		---	3-2-3	1	Z-Fix(1):seawater(4)				2	1	Giemsa	NS	NS	NS	NS	NS	NS	NS	NS	NS	NS	NS	NS	NS	NS	NS	One small piece of attenuated, lysing tissue on H&E slide; no tissue on Giemsa slide
GMU	12-234	ACCRE 2012	Margaret Miller	Acropora cervicornis	Little Conch				Branch tip		?	?		---	3-2-4	1	Z-Fix(1):seawater(4)				2	1	Giemsa	NS	NS	NS	NS	NS	NS	NS	NS	NS	NS	NS	NS	NS	NS	NS	No tissue on either H&E or Giemsa slides
GMU	12-235	ACCRE 2012	Margaret Miller	Acropora cervicornis	Little Conch				Branch tip		?	?		---	1-1	1	Z-Fix(1):seawater(4)				2	1	Giemsa	NS	NS	NS	NS	NS	NS	NS	NS	NS	NS	NS	NS	NS	NS	NS	No tissue on H&E slide; Giemsa stain shows scattered, unrecognizable debris
GMU	12-235	ACCRE 2012	Margaret Miller	Acropora cervicornis	Little Conch				Branch tip		?	?		---	2-1	1	Z-Fix(1):seawater(4)				2	1	Giemsa	5	4	5	5	5	0	4	5	3	5	1	0	5	0	0	H&E shows necrotic lysing tissue, a few necrotic cell spherules, stain artifact; Giemsa stain shows more numerous epidermal tentacle mucocytes infected with suspect RLOs, numerous small turquoise granules in gastrodermis of tentacles (suspect viruses?), also gastrodermal cells, and some on cnidoglandular bands; both had shrunken tissue due to agarose shrinkage probably
GMU	12-235	ACCRE 2012	Margaret Miller	Acropora cervicornis	Little Conch				Branch tip		?	?		---	2-2	1	Z-Fix(1):seawater(4)				2	1	Giemsa	5	4	5	5	5	0	5	5	3	5	0	0	5	0	0	Severely attenuated and fragmented tissue, mesoglea swollen; Giemsa stain shows scattered gastrodermal cells infected, few on severely necrotic cnidoglandular bands, numerous in mucocytes of tentacle epidermis, few other mucocytes left
GMU	12-235	ACCRE 2012	Margaret Miller	Acropora cervicornis	Little Conch				Branch tip		?	?		---	2-3-1	1	Z-Fix(1):seawater(4)				2	1	Giemsa	4	4	4	5	5	0	5	4	3	3	0	3	2	0	0	Good section, but stain artifact on H&E, a bit thick, and dark on hematoxylin; Giemsa stain shows loss of mucocytes, many infected gastrodermal cells, tentacle mucocytes, cnidoglandular band infected cells fewer on dissociated, necrotic bands
GMU	12-235	ACCRE 2012	Margaret Miller	Acropora cervicornis	Little Conch				Branch tip		?	?		---	2-3-2	1	Z-Fix(1):seawater(4)				2	1	Giemsa	4	4	4	5	5	0	4	4	3	3	0	1	2	0	0	Not as dark or thick as above, but still stain artifact on H&E; Giemsa stain pale but shows same as above
GMU	12-235	ACCRE 2012	Margaret Miller	Acropora cervicornis	Little Conch				Branch tip		?	?		---	2-4	1	Z-Fix(1):seawater(4)				2	1	Giemsa	4	4	4	5	5	0	5	4	3	3	0	0	2	0	0	Same as above; large infected cells epidermis and gastrodermis, break apart
GMU	12-235	ACCRE 2012	Margaret Miller	Acropora cervicornis	Little Conch				Branch tip		?	?		---	3-1-1	1	Z-Fix(1):seawater(4)				2	1	Giemsa	5	4	5	5	5	0	5	NS	2	5	0	NS	3	NS	NS	One piece of fragmented tissue, stain artifact with H&E, has multifocal areas of i-cell infiltration in calicodermis with secretion of acidophilic granules, but sloughing and dissociation evident, too; not much on Giemsa slide
GMU	12-235	ACCRE 2012	Margaret Miller	Acropora cervicornis	Little Conch				Branch tip		?	?		---	3-1-2	1	Z-Fix(1):seawater(4)				2	1	Giemsa	5	4	5	NS	NS	0	NS	4	NS	5	0	0	5	4	0	One piece of fragmenting tissue, multifocal areas of calicodermis with i-cell infiltration and acidophilic granules, these cells also vacuolated; other areas of tissue necrotic or lysing, a few ciliates of a couple types present in spaces or surface body wall mucus; one large oocyte present in mesentery; Giemsa stain shows loss of mucocytes, more numerous epidermal infected cells, a few infected …
GMU	12-235	ACCRE 2012	Margaret Miller	Acropora cervicornis	Little Conch				Branch tip		?	?		---	3-1-3	1	Z-Fix(1):seawater(4)				2	1	Giemsa	5	4	5	5	5	0	5	5	2	2	0	0	4	4	0	H&E has stain artifact, cell necrosis and lysing, areas of i-cells but vacuolated, two large oocytes in mesenteries, filaments dissociated and necrotic, hard to see if RLOs were there; Giemsa stain shows loss of epidermal mucocytes and probably infected cells, also few seen in gastrodermis (severely attenuated) or dissociated necrotic cnidoglandular bands
GMU	12-235	ACCRE 2012	Margaret Miller	Acropora cervicornis	Little Conch				Branch tip		?	?		---	3-1-4	1	Z-Fix(1):seawater(4)				2	1	Giemsa	5	4	5	5	5	0	4	3	2	4	0	0	5	4	0	Three large oocytes mature or almost in one polyp; tissue section thick, overstained with hematoxylin and stain artifact present; mainly shows loss of mucocytes and attenuation of all tissues, dissociation of cnidoglandular bands, lysing and fragmentation, loss of calicodermis from deep to surface; Giemsa stain shows more numerous suspect RLO-infected epidermal cells (but much loss of mucocytes f…
GMU	12-235	ACCRE 2012	Margaret Miller	Acropora cervicornis	Little Conch				Branch tip		?	?		---	3-1-5	1	Z-Fix(1):seawater(4)				2	1	Giemsa	5	4	5	5	5	0	4	3	1	4	0	0	4	0	0	Same as above; large infected cells epidermis and gastrodermis, break apart; again Giemsa stain shows more infections, but few in cnidoglandular bands due to necrosis and loss of cells
GMU	12-235	ACCRE 2012	Margaret Miller	Acropora cervicornis	Little Conch				Branch tip		?	?		---	3-2-2	1	Z-Fix(1):seawater(4)				2	1	Giemsa	5	4	5	5	5	0	4	4	2	5	0	0	5	4	0	A few severely attenuated, lysing, and fragmented pieces of tissue on slide, a focus of calicodermis with i-cell infiltration and hypertrophy; one oocyte starting to separate from mesoglea; loss of mucocytes; stain artifact; Giemsa stain shows numerous epidermal infected mucocytes, also gastrodermal, fewer in cnidoglandular bands
GMU	12-235	ACCRE 2012	Margaret Miller	Acropora cervicornis	Little Conch				Branch tip		?	?		---	3-2-3	1	Z-Fix(1):seawater(4)				2	1	Giemsa	5	4	5	5	5	0	5	2	1	5	0	0	4	4	0	Fragmented necrotic tissue on slide, one necrotic cell spherule starting to break apart in debris and fading lysing epithelia on slide; interesting multicelled organism appears to be consuming remnants of coral tissue vacuolated calicodermis of hypertrophied i-cells, PHOTOS; Giemsa stain shows few infected cells, as not many left to be infected!
GMU	12-235	ACCRE 2012	Margaret Miller	Acropora cervicornis	Little Conch				Branch tip		?	?		---	3-2-4	1	Z-Fix(1):seawater(4)				2	1	Giemsa	5	4	4	5	5	0	5	4	NS	4	0	0	4	0	0	One piece of thick, overstained tissue, necrotic and fragmented; epidermis last to be affected, the few cnidoglandular band sections were all necrotic and dissociated; Giemsa stain shows numerous suspect RLO-infected cells of gastrodermis, few of cnidoglandular bands (loss of cells and integrity), very dark purple staining infected cells in epidermis
GMU	12-235	ACCRE 2012	Margaret Miller	Acropora cervicornis	Little Conch				Branch tip		?	?		---	3-2-5	1	Z-Fix(1):seawater(4)				2	1	Giemsa	5	4	4	5	5	0	4	4	1	5	0	0	4	0	0	Fragmented remnants of tissue; one necrotic lysing ciliate in gastrovascular canal; a couple of foci of repairing calicodermis, hypertrophied cells; Giemsa stain shows few infected cells on cnidoglandular bands, more in gastrodermis of canals and mesenteries PHOTOS

## Sheet: Analysis Plan
DRAFT ANALYSIS TABLES
Table 4	Comparison of histological observations on all apparently healthy colonies collected from reference sites
Site	n=	Histo Numbers	colony/TAG#	Date Collected
Conch Shallow	3	11-152, 11-153, 11-154		20110630
Conch Shallow	3	11-207, 11-208, 11-209	B42, O49, W95	20110930	End of Sept reference collections
CRF Nursery	4	11-167A, 11-167B, 11-168A, 11-168B		20110623
French Reef	2	11-217, 11-218	K39, untagged (B cohort)	20110929
Key Largo Dry Rocks	3	11-211, 11-214, 11-215	B2-4, G2-6, Y2-8	20110929
Little Conch Reef	3	11-149, 11-150, 11-151		20110630
Pickles Reef	1	11-210	Untagged	20110929
Tavernier Patch B	2	11-147, 11-148	No# 1, No# 2	20110630
	21
Table 5	Comparison of histological observations on all diseased colonies collected from all sites
Site	n=	Histo Numbers		Date Collected	Disease
Aquarius	1	11-139A	O1	20110518	WBD
Aquarius	1	11-159		20110622	RTL
Aquarius	1	11-164	Y39	20110629	WBD
Conch Shallow	1	11-174		20110803	RTL
CRF	1	11-166A		20110622	WBD
CRF	1	11-168C		20110624	WBD
CRF	4	11-187, 11-188, 11-189, 11-190		20110902	RTL	11-189 is TLCAP(F)
French Reef	1	11-216	G31	20110929	WBD
Molasses Reef	2	11-182, 11-183		20110824	RTL
Tavernier Patch B	1	11-142B		20110630	BL + TL?
	14
			COLONY/TAG#
Table 6	Comparison of histological observations on mitigation treatment colonies						=NO FURTHER TISSUE LOSS			MARGARET'S TAKE
Site	n=	Histo Numbers		Date Collected	Disease	Treatment	Success	Not Success
Aquarius	1	11-146	B5	20110622	WBD	C and EB	EB	C	and frag on sediment	C did lose tissue, EB did not, prior to snail infestation
Aquarius	1	11-158	Y69	20110622	TLCAP(F)	EB	EB			confirm
Aquarius	1	11-160	Y15	20110622	WBD	EX K30	EX		snail?	confirm
Aquarius	1	11-161	Y17	20110622	WBD	C and EB	C and EB			confirm
French Reef	1	11-138	K35	20110517	WBD/RTL	EB	EB			confirm
French Reef	1	11-184	O31	20110901	RTL	C and EB		C and EB		confirm
Molasses Reef	1	11-169	K88	20110714	RTL	EB	Partly	but colony died by Sept.		confirm
Molasses Reef	1	11-170	K131	20110714	RTL	EX and EB	EX and EB			confirm
Molasses Reef	1	11-171	K86	20110725	RTL	EB		TL continued		confirm
Molasses Reef	1	11-172	K95	20110725	RTL	EB		EB 5/6 tissue loss		confirm
Pickles Reef	1	11-192	139	20110902	RTL	EB		colony dead in 1 month		confirm
	11	11 colonies sampled					5	4
							+ 1 partly
	46	total colonies sampled					1 snail infestation, not counted
Put in spectral imaging paper
Molasses Reef	1	11-143A	K129	20110601	RTL			Complete mortality	tracking F predation
Molasses Reef	1	11-143C		20110629	H	C(R,G,W) F pred		complete RTL mortality
Molasses Reef	1	11-157C	K84	20110725	RTL			Complete mortality	tracking F predation
Molasses Reef	1	11-157B		20110629	H	C(R,G,W) F pred		complete RTL mortality

## Sheet: Data Sort
ACROPORA RESTORATION AND RESILIENCE EXPERIMENTS 2011								NS = not enough tissue					Suspect rickettsia-like organisms (RLOs) - epidermal mucocytes of tentacles and oral disc--not coenenchyme epidermis, actinopharynx, cnidoglandular band of mesenterial filament, gastrodermal mucocytes lining gastrovascular canals and mesenteries
Margaret Miller and Esther Peters								to determine
Sample Set Notes: Extensive collection of field and nursery-cultivated Acropora cervicornis							Condition Scores		Intensity/Severity Scores		Epidermal mucocytes			CGB Epithelium Mucocytes			Calicodermis Condition				Costal Tissue Loss					Oocytes		Spermaries		Necrotic Cell Spherules = multinucleated giant cell
Apparently healthy and tissue loss samples collected							0	Excellent	0	No change	0 - thin, columnar, uniform distribution			0 - none to few			0 = cells numerous, squamous but "thick"				0 = none, tissue over costae intact					0 - none present		0 - none present		cell formation, necrotic globules in these notes
		Field ID					1	Very Good	1	Minimal	1 - slightly hypertrophied, numerous			1 - less than 1/2 area, not hypertrophied			1 = cells slightly attenuated in some foci				1 = a few gaps noted					1 - single cells in mesoglea		1 - clusters of single cells in mesoglea
		H = Healthy (apparently)					2	Good	2	Mild	2 - many hypertophied, abundant mucus			2 - about 1/2 area, some hypertrophied			2 = 1/2 of cells attenuated				2 = 1/4 of costae exposed					2 - early oocytes		2 - few, early spermaries
		WBD = White band disease					3	Fair	3	Moderate	3 - uneven, hypertrophied vs reduced			3 - about 1/2 area, all hypertrophied			3 = Most attenuated, fewer, separating				3 = 1/2 of costae exposed					3 - mid-development		3 - numerous spermaries, spermatocytes
		RTL = rapid tissue loss					4	Poor	4	Marked	4 - epidermal foci lacking mucocytes			4 - about 3/4/ area, some vacuolated			4 = Attenuated and loss or sloughing				4 = 3/4 of costae exposed					4 - mature		4 - mature, spermatozoa
		TLCAP(F) = Tissue loss continuing					5	Very Poor	5	Severe	5 - loss of mucocytes, attenuation			5 - area vacuolated, necrotic, loss of mucocytes			5 = Multifocal sloughing, loss on mesoglea				5 = Most costae exposed, tissues attenuated					5 - spawned		5 - spawned
		after fireworm predation
Histo Number	Sample Location	Field ID	Date Collected	Depth (from ECP dive log)	Sample Type	Lesion Description	Sample Number	Piece Number	H&E	Other	General Condition 10x	Zooxanthellae 10x	Epidermal Mucocytes Condition	Mesenterial Filament Mucocytes	Degeneration Cnidoglandular Bands	Dissociation of Mesenterial Filaments	Calicodermis Condition	Calicodermis Repair or ?	Costal Tissue Loss	Necrotic Cell Spherules	WBD Bacterial Aggregates	Epidermal RLOs	Filament RLOs	Suspect Viruses Tentacle Gastrodermis	Coccidia	Zooxanthellate Ciliates	Non-zooxanthellate Ciliates	Oocytes - Stage in Development	Spermaries - Stage in Development	Other
Table 4	Comparison of histological observations on all apparently healthy colonies collected from reference sites
Site	n=	Histo Numbers		Date Collected
Conch Shallow	3	11-152, 11-153, 11-154		20110630
Conch Shallow	3	11-207, 11-208, 11-209		20110930	End of Sept reference collections
CRF Nursery	4	11-167A, 11-167B, 11-168A, 11-168B		20110623
French Reef	2	11-217, 11-218		20110929
Key Largo Dry Rocks	3	11-211, 11-214, 11-215		20110929
Little Conch Reef	3	11-149, 11-150, 11-151		20110630
Pickles Reef	1	11-210		20110929
Tavernier Patch B	2	11-147, 11-148		20110630
	21
11-152	Conch Shallow, Key Largo, FL	Blue#46	20110630	17 ft	Branch tip	Apparently Healthy	---	1	1	1 Giemsa, 2 for LCM	1	1	1	2	0	0	2	0	0	0	0	3	2	0	0	0	0	0	0	Abundant zooxanthellae. Tip calicodermis cuboidal to columnar, but cells appear "empty" and deeper are attenuated, but contain fine eosinophilic granules. RLOs stain faintly on tentacles and actinopharynx; Giemsa shows change in epidermal RLOs from 2 to 3 and filament RLOs from 0 to 2
11-152	Conch Shallow, Key Largo, FL	Blue#46	20110630	17 ft	Branch tip	Apparently Healthy	---	1	1	Sample Mean Scores	1	1	1	2	0	0	2	0	0	0	0	3	2	0	0	0	0	0	0	RLOs based on Giemsa
										Min	1	1	1	2	0	0	2	0	0	0	0	3	2	0	0	0	0	0	0
										Max	1	1	1	2	0	0	2	0	0	0	0	3	2	0	0	0	0	0	0
11-153	Conch Shallow, Key Largo, FL	141	20110630	17 ft	Branch tip	Apparently Healthy	---	1	1	Giemsa	1	1	1	2	1	0	1	0	0	0	0	3	3	0	0	0	0	0	0	Same as above; more apical tentacles have fewer suspect RLOs in mucocytes (minimal) but lower on branch are more (moderate); Giemsa shows no change in epidermal RLOs and filament RLOs change from 1 to 3
11-153	Conch Shallow, Key Largo, FL	141	20110630	17 ft	Branch tip	Apparently Healthy	---	1	1	Sample Mean Scores	1	1	1	2	1	0	1	0	0	0	0	3	3	0	0	0	0	0	0	RLOs based on Giemsa
										Min	1	1	1	2	1	0	1	0	0	0	0	3	3	0	0	0	0	0	0
										Max	1	1	1	2	1	0	1	0	0	0	0	3	3	0	0	0	0	0	0
11-154	Conch Shallow, Key Largo, FL	291	20110630	17 ft	Branch tip	Apparently Healthy	---	1	1	Giemsa	1	1	2	3	2	0	1	0	0	0	0	3	2	0	0	0	0	0	0	Same as above; Giemsa increased epidermal RLOs to 3, filament RLOs to 2
11-154	Conch Shallow, Key Largo, FL	291	20110630	17 ft	Branch tip	Apparently Healthy	---	1	1	Sample Mean Scores	1	1	2	3	2	0	1	0	0	0	0	3	2	0	0	0	0	0	0	RLOs based on Giemsa
										Min	1	1	2	3	2	0	1	0	0	0	0	3	2	0	0	0	0	0	0
										Max	1	1	2	3	2	0	1	0	0	0	0	3	2	0	0	0	0	0	0
11-207	Conch Shallow, Key Largo, FL	B42	20110930	Get from Margaret	Branch tip	Apparently Healthy	---	1	1	Giemsa	2	2	2	1	2	0	1	0	0	0	0	4	3	0	0	0	0	0	0	Growing tip, calicodermis cuboidal to columnar, vacuolated, gastrodermis lacking zooxanthellae in some new polyps; mesenterial filaments intact, some with numerous granular gland cells, but some starting to show cell loss and single cell necrosis; very cellular, more nuclei with nucleoli; Giemsa stain shows numerous infected cells on oral disk, moderate on cnidoglandular bands, but also widely sc…
11-207	Conch Shallow, Key Largo, FL	B42	20110930	Get from Margaret	Branch tip	Apparently Healthy	---	2	1	TBD	NS	NS	NS	NS	NS	NS	NS	0	NS	0	NS	NS	NS	NS	NS	0	0	NS	NS	Just small sections of tips of outside corallite walls, no polyp structures present, few zooxanthellae as they are growing
11-207	Conch Shallow, Key Largo, FL	B42	20110930	Get from Margaret	Branch tip	Apparently Healthy	---	3	1	TBD	NS	NS	NS	NS	NS	NS	NS	0	NS	0	NS	NS	NS	NS	NS	0	0	NS	NS	Same as above; Giemsa stain does show suspect RLO infections of gastrodermal cells of gastrovascular canals
11-207	Conch Shallow, Key Largo, FL	B42	20110930	Get from Margaret	Branch tip	Apparently Healthy	---	3	1	Sample Mean Scores	2	2	2	1	2	0	1	0	0	0	0	4	3	0	0	0	0	0	0	RLOs based on Giemsa
										Min	2	2	2	1	2	0	1	0	0	0	0	4	3	0	0	0	0	0	0
										Max	2	2	2	1	2	0	1	0	0	0	0	4	3	0	0	0	0	0	0
11-208	Conch Shallow, Key Largo, FL	O49	20110930	Get from Margaret	Branch tip	Apparently Healthy	---	1	1	TBD	2	1	2	4	3	0	1	0	0	0	0	2	3	0	0	0	0	0	0	Growing tip, but cells of cnidoglandular bands starting to die, some granular gland cells stain dark pink with larger granules, and rounding up; mucocytes evident, but also vacuolation, cell loss; calicodermis intact, some attenuation; mitoses in epithelial cells in growing areas
11-208	Conch Shallow, Key Largo, FL	O49	20110930	Get from Margaret	Branch tip	Apparently Healthy	---	2	1	Giemsa	2	1	2	3	3	0	1	0	0	0	0	3	3	0	1	0	0	0	0	Tissue thicker, abundant zooxanthellae in gastrodermis; epidermal mucocytes abundant and secreting a lot of mucus; cnidoglandular band and mesentery mucocytes abundant, but vacuolation and loss of granular gland cells beginnning, some stain dark pink and rounded up; a few coccidia seen in gastrodermis of slightly crushed tip; Giemsa stain shows multiple infected cells on cnidoglandular bands, and…
11-208	Conch Shallow, Key Largo, FL	O49	20110930	Get from Margaret	Branch tip	Apparently Healthy	---	3	1	TBD	2	1	2	3	3	0	1	0	0	0	0	3	3	0	0	0	0	0	0	Same as above, "fraying" of cnidoglandular bands, loss of mucocytes
11-208	Conch Shallow, Key Largo, FL	O49	20110930	Get from Margaret	Branch tip	Apparently Healthy	---	3	1	Sample Mean Scores	2	1	2	3.33333	3	0	1	0	0	0	0	3	3	0	0.333333	0	0	0	0	RLOs based on Giemsa
										Min	2	1	2	3	3	0	1	0	0	0	0	2	3	0	0	0	0	0	0
										Max	2	1	2	4	3	0	1	0	0	0	0	3	3	0	1	0	0	0	0
11-209	Conch Shallow, Key Largo, FL	W95	20110930	Get from Margaret	Branch tip	Apparently Healthy	---	1	1	Giemsa	1	1	2	3	0	0	2	0	0	0	0	3	2	0	0	0	0	0	0	Growing tip, mitoses seen in lobes of mesenterial filaments, numerous i-cells or amoebocytes, calicodermis towards surface body wall thick and active, attenuated on basal body wall and deep gastrovascular canals; no gonads as growing tip; mucus secretions are relatively pale and frothy, infections with suspect RLOs are sometimes small, but larger on oral disk and depends on the polyp, few seen in…
11-209	Conch Shallow, Key Largo, FL	W95	20110930	Get from Margaret	Branch tip	Apparently Healthy	---	2	1	TBD	1	1	2	2	1	0	1	0	0	0	0	NS	3	NS	0	0	0	0	0	A few granular gland cells on cnidoglandular bands are staining deep pink, rounding up, fewer mucocytes present here; a couple of suspect RLO-infected cells on tiny area of tentacles, but not enough to judge
11-209	Conch Shallow, Key Largo, FL	W95	20110930	Get from Margaret	Branch tip	Apparently Healthy	---	3	1	Giemsa	1	1	2	2	2	0	1	0	0	0	0	3	3	0	1	0	0	0	0	Tissue and mesoglea thick; more unevenness of cells on cnidoglandular bands, more granular gland cells stain deep pink and rounding; coccidia in gastrodermis of one polyp; Giemsa stain shows more numerous infected cells in gastrodermis of gastrovascular canals, tentacle epidermis, and cnidoglandular bands
11-209	Conch Shallow, Key Largo, FL	W95	20110930	Get from Margaret	Branch tip	Apparently Healthy	---	3	1	Sample Mean Scores	1	1	2	2.33333	1	0	1.33333	0	0	0	0	3	3	0	1	0	0	0	0	RLO scores based on Giemsa, coccidia score based on max observed
										Min	1	1	2	2	0	0	1	0	0	0	0	3	2	0	0	0	0	0	0
										Max	1	1	2	3	2	0	2	0	0	0	0	3	3	0	1	0	0	0	0
11-167	Coral Restoration Foundation Nursery, Tavernier, FL	K2(a) 151	20110623	30 ft	Branch tip	Apparently Healthy	A	1	1	Giemsa	3	2	2	4	4	1	2	0	1	0	0	4	3	0	0	0	0	0	0	Mesoglea still thick and mucocytes abundant, cnidoglandular bands have many mucocytes, epithelium seems slightly attenuated; on Giemsa-stained slide infections are easier to see, including small, widely scattered ones in mucocytes of gastrodermis
11-167	Coral Restoration Foundation Nursery, Tavernier, FL	K2(a) 151	20110623	30 ft	Branch tip	Apparently Healthy	A	2-1	1	TBD	3	2	2	3	2	0	4	0	1	0	0	1	2	0	0	0	0	NS	NS	Section is from high in polyps, so gonads not seen; attenuation marked
11-167	Coral Restoration Foundation Nursery, Tavernier, FL	K2(a) 151	20110623	30 ft	Branch tip	Apparently Healthy	A	2-2	1	Giemsa	3	3	2	4	2	0	4	0	1	0	0	4	3	0	0	0	0	NS	NS	Section from high in polyps, no mesenterial filaments or gonads seen, fewer zooxanthellae; Giemsa stain revealed numerous suspect RLOs, not seen in H&E sections, too pale; loss of mucocytes on tentacles here, small RLO clusters revealed, also a few small ones in gastrodermis
11-167	Coral Restoration Foundation Nursery, Tavernier, FL	K2(a) 151	20110623	30 ft	Branch tip	Apparently Healthy	A	3-1	1	Giemsa	2	2	3	3	1	0	4	0	1	0	0	2	2	0	0	0	0	0	0	Could not see much in way of suspect RLOs, too palely stained; some cells of cnidoglandular bands had deep pink-red staining granules, are these just altered acidophilic granular gland cells (pale ones present, too) or do they represent something else going on?
11-167	Coral Restoration Foundation Nursery, Tavernier, FL	K2(a) 151	20110623	30 ft	Branch tip	Apparently Healthy	A	3-2	1	TBD	2	2	3	NS	NS	NS	3	0	0	0	0	0	NS	0	0	0	0	NS	NS	Very pale H&E, did not detect epidermal RLOs
11-167	Coral Restoration Foundation Nursery, Tavernier, FL	K2(a) 151	20110623	30 ft	Branch tip	Apparently Healthy	A	3-2	1	Sample Mean Scores	2.6	2.2	2.4	3.5	2.25	0.25	3.4	0	0.8	0	0	4	3	0	0	0	0	0	0	RLOs based on Giemsa
										Min	2	2	2	3	1	0	2	0	0	0	0	0	2	0	0	0	0	0	0
										Max	3	3	3	4	4	1	4	0	1	0	0	4	3	0	0	0	0	0	0
11-167	Coral Restoration Foundation Nursery, Tavernier, FL	K2(b) 151	20110623	30 ft	Branch tip	Apparently Healthy	B	1	1	Giemsa	1	1	1	4	0	0	1	0	0	0	0	4	4	0	0	0	0	0	0	Numerous suspect RLOs, epidermis and actinopharynx, more mucocyes still present to infect; Giemsa slide reveals more, actinopharynx multiple infected cells, moderate amounts scattered in gastrodermis
11-167	Coral Restoration Foundation Nursery, Tavernier, FL	K2(b) 151	20110623	30 ft	Branch tip	Apparently Healthy	B	2	1	Giemsa	2	1	1	4	3	3	2	0	0	0	0	4	4	0	0	0	0	0	0	Same as above, fewer darker pink granular gland cells, examined Giemsa above, they stain pink with that, so probably lysosomes with altered chemistry?
11-167	Coral Restoration Foundation Nursery, Tavernier, FL	K2(b) 151	20110623	30 ft	Branch tip	Apparently Healthy	B	2	1	Sample Mean Scores	1.5	1	1	4	1.5	1.5	1.5	0	0	0	0	4	4	0	0	0	0	0	0	RLO scores based on Giemsa
										Min	1	1	1	2	0	0	1	0	0	0	0	0	2	0	0	0	0	0	0
										Max	2	1	1	4	3	3	2	0	0	0	0	4	4	0	0	0	0	0	0
11-168	Coral Restoration Foundation Nursery, Tavernier, FL	K1(a) 152	20110623	30 ft	Branch tip	Apparently Healthy	A	1	1	Giemsa	1	1	2	3	0	0	1	0	0	0	0	3	2	0	0	0	0	0	0	Relatively thick epithelia and mesoglea, very cellular; abundant zooxanthellae! Giemsa did not change epidermal RLOs, but filament RLOs changed from 1 to 2; mucocytes lost on tentacles
11-168	Coral Restoration Foundation Nursery, Tavernier, FL	K1(a) 152	20110623	30 ft	Branch tip	Apparently Healthy	A	2	1	TBD	1	1	1	3	0	0	1	0	0	0	0	2	0	0	0	0	0	0	0	Same as above
										Sample Mean Scores	1	1	1.5	3	0	0	1	0	0	0	0	3	2	0	0	0	0	0	0	RLO scores based on Giemsa
										Min	1	1	1	3	0	0	1	0	0	0	0	2	0	0	0	0	0	0	0
										Max	1	1	2	3	0	0	1	0	0	0	0	3	2	0	0	0	0	0	0
11-168	Coral Restoration Foundation Nursery, Tavernier, FL	K1(b) 153	20110623	30 ft	Branch tip	Apparently Healthy	B	1	1	TBD	1	1	1	3	0	0	1	0	0	0	0	2	1	0	0	0	0	0	0	Same, suspect epidermal RLOs form smaller clusters
11-168	Coral Restoration Foundation Nursery, Tavernier, FL	K1(b) 153	20110623	30 ft	Branch tip	Apparently Healthy	B	2	1	Giemsa	1	1	1	3	0	0	1	0	0	0	0	3	3	0	0	0	0	0	0	Same as above; but thought epidermal RLOs were 2, filament RLOs 1, Giemsa slide showed many more, including scattered in gastrodermis!
11-168	Coral Restoration Foundation Nursery, Tavernier, FL	K1(b) 153	20110623	30 ft	Branch tip	Apparently Healthy	B	2	1	Sample Mean Scores	1	1	1	3	0	0	1	0	0	0	0	3	3	0	0	0	0	0	0	RLOs based on Giemsa
										Min	1	1	1	3	0	0	1	0	0	0	0	2	1	0	0	0	0	0	0
										Max	1	1	1	3	0	0	1	0	0	0	0	3	3	0	0	0	0	0	0
11-217	French Reef, Site ?, Key Largo, FL	K39	20110929	Get from Margaret	Branch tip	Apparently Healthy	---	1	1	Giemsa	3	1	2	4	3	1	2	0	0	0	0	3	3	0	0	0	0	0	0	Growing tip, gastrodermis lacking zooxanthellae in some areas; degeneration of cnidoglandular bands with some granular gland cells staining dark pink, with large granules and rounding up, released; tissue otherwise thick and abundant gastrovascular canals; Giemsa stain shows gastrodermal cells of gastrovascular canals have scattered infections, loss of mucocytes on tentacles, many mucocytes still…
11-217	French Reef, Site ?, Key Largo, FL	K39	20110929	Get from Margaret	Branch tip	Apparently Healthy	---	2	1	TBD	3	1	2	3	2	0	2	0	0	0	0	NS	1	0	0	0	0	NS	NS	Same as above
11-217	French Reef, Site ?, Key Largo, FL	K39	20110929	Get from Margaret	Branch tip	Apparently Healthy	---	3	1	TBD	2	1	2	2	2	0	2	0	0	0	0	2	1	0	0	0	0	0	0	Same as above
11-217	French Reef, Site ?, Key Largo, FL	K39	20110929	Get from Margaret	Branch tip	Apparently Healthy	---	3	1	Sample Mean Scores	2.66667	1	2	3	2.33333	0.333333	2	0	0	0	0	3	3	0	0	0	0	0	0	RLOs based on Giemsa
										Min	2	1	2	2	2	0	2	0	0	0	0	2	1	0	0	0	0	0	0
										Max	3	1	2	4	3	1	2	0	0	0	0	3	3	0	0	0	0	0	0
11-218	French Reef, Site ?, Key Largo, FL	Untagged (B cohort)	20110929	Get from Margaret	Branch tip	Apparently Healthy	---	1	1	Giemsa	2	1	2	2	2	0	1	0	0	0	0	4	3	0	0	0	0	0	0	Not much tissue on slide, none to judge epidermal RLOs; Giemsa shows more, mucus abundant and frothy
11-218	French Reef, Site ?, Key Largo, FL	Untagged (B cohort)	20110929	Get from Margaret	Branch tip	Apparently Healthy	---	2	1	TBD	NS	NS	NS	NS	NS	NS	NS	0	NS	0	NS	NS	NS	0	NS	0	0	NS	NS	Only small portions of tissue through corallite walls on slide
11-218	French Reef, Site ?, Key Largo, FL	Untagged (B cohort)	20110929	Get from Margaret	Branch tip	Apparently Healthy	---	3	1	Giemsa	2	1	2	NS	NS	NS	1	0	0	0	0	NS	NS	NS	0	0	0	NS	NS	Same as above; Giemsa stain shows infections of scattered gastrodermal cells along gastrovascular canals (somewhat large in size)
11-218	French Reef, Site ?, Key Largo, FL	Untagged (B cohort)	20110929	Get from Margaret	Branch tip	Apparently Healthy	---	3	1	Sample Mean Scores	2	1	2	2	2	0	1	0	0	0	0	NS	3	0	0	0	0	0	0	RLOs not seen in tentacle epidermis, no tissue; based on Giemsa for filament RLOs
										Min	2	1	2	2	2	0	1	0	0	0	0	4	3	0	0	0	0	0	0
										Max	2	1	2	2	2	0	1	0	0	0	0	4	3	0	0	0	0	0	0
11-211	Key Largo Dry Rocks, Key Largo, FL	B2-4	20110929	Get from Margaret	Branch tip	Apparently Healthy	---	1	1	Giemsa	3	1	2	5	4	3	2	0	1	0	0	NS	3	0	0	0	0	0	0	Growing tip, but cells of cnidoglandular bands starting to die, some granular gland cells stain dark pink with larger granules, and rounding up; mucocytes evident, but also vacuolation, cell loss; calicodermis intact, some attenuation; Giemsa stain shows thicker mucus, loss of mucocytes on cnidoglandular bands, vacuolization, necrosis, degeneration of mesoglea and pleats on mesenteries, scattered…
11-211	Key Largo Dry Rocks, Key Largo, FL	B2-4	20110929	Get from Margaret	Branch tip	Apparently Healthy	---	2	1	Giemsa	3	2	2	5	4	3	2	0	0	0	0	4	3	0	0	0	0	0	0	Same as above, hard to see suspect RLOs on cnidoglandular bands, but numerous on oral disk and tentacles; Giemsa shows no change in epidermal RLOs and no change in filament RLOs
11-211	Key Largo Dry Rocks, Key Largo, FL	B2-4	20110929	Get from Margaret	Branch tip	Apparently Healthy	---	1	1	Sample Mean Scores	3	1	2	5	4	3	2	0	1	0	0	4	3	0	0	0	0	0	0	RLOs based on Giemsa
										Min	3	1	2	5	4	3	2	0	1	0	0	0	3	0	0	0	0	0	0
										Max	3	1	2	5	4	3	2	0	1	0	0	0	3	0	0	0	0	0	0
11-214	Key Largo Dry Rocks, Key Largo, FL	G2-6	20110929	Get from Margaret	Branch tip	Apparently Healthy	---	1	1	Giemsa	3	2	2	5	5	3	2	0	1	0	0	3	3	0	0	0	0	0	0	Tissue thick, but cnidoglandular bands and mesenteries degenerating, markedly vacuolated, necrotic bands; Giemsa stain shows thicker mucus and dark blue staining bits in mucocytes (bacteria?), loss of mucocytes and other cells in cnidoglandular bands, RLO infections in gastrodermal cells of gastrovascular canals
11-214	Key Largo Dry Rocks, Key Largo, FL	G2-6	20110929	Get from Margaret	Branch tip	Apparently Healthy	---	2	1	Giemsa	3	2	2	4	4	3	2	0	1	0	0	3	3	0	0	0	0	1	0	One early developing oocyte detected in one mesentery; multiple granular gland cells in cnidoglandular bands staining dark pink with larger granules and rounding, some bands still intact, others have lost cells; Giemsa shows no changes in suspect RLOs
11-214	Key Largo Dry Rocks, Key Largo, FL	G2-6	20110929	Get from Margaret	Branch tip	Apparently Healthy	---	2	1	Sample Mean Scores	3	2	2	4.5	4.5	3	2	0	1	0	0	3	3	0	0	0	0	1	0	RLOs based on Giemsa
										Min	3	2	2	4	4	3	2	0	1	0	0	3	3	0	0	0	0	0	0
										Max	3	2	2	5	5	3	2	0	1	0	0	3	3	0	0	0	0	1	0
11-215	Key Largo Dry Rocks, Key Largo, FL	Y2-8	20110929	Get from Margaret	Branch tip	Apparently Healthy	---	1	1	Giemsa	2	2	2	1	2	1	2	0	1	0	0	4	3	0	0	0	0	1	0	Tissue thick, good subsurface calicodermis, some degeneration of cnidoglandular bands as granular gland cells stain dark pink (a few); note pink granules in much of calicodermis, even attenuated areas; one very early oocyte seen in a mesentery; Giemsa stain shows fluffy mucus, many mucocytes still on cnidoglandular bands, moderate infections of gastrodermal cells on mesenteries (around mesogleal …
11-215	Key Largo Dry Rocks, Key Largo, FL	Y2-8	20110929	Get from Margaret	Branch tip	Apparently Healthy	---	2	1	TBD	2	2	2	2	2	0	2	0	1	0	0	2	3	0	0	0	0	1	0	One early stage oocyte seen; vacuolation of absorptive cells of mesenteries more apparent
11-215	Key Largo Dry Rocks, Key Largo, FL	Y2-8	20110929	Get from Margaret	Branch tip	Apparently Healthy	---	3	1	TBD	NS	NS	NS	NS	NS	NS	NS	0	NS	0	NS	NS	NS	NS	NS	0	0	NS	NS	Only small pieces of tips of corallites, could be cut deeper, not enough to judge condition
11-215	Key Largo Dry Rocks, Key Largo, FL	Y2-8	20110929	Get from Margaret	Branch tip	Apparently Healthy	---	4	1	TBD	NS	NS	NS	NS	NS	NS	NS	0	NS	0	NS	NS	NS	NS	NS	0	0	NS	NS	Same as above
11-215	Key Largo Dry Rocks, Key Largo, FL	Y2-8	20110929	Get from Margaret	Branch tip	Apparently Healthy	---	4	1	Sample Mean Scores	2	2	2	1.5	2	0.5	2	0	1	0	0	4	3	0	0	0	0	1	0	RLOs based on Giemsa
										Min	2	2	2	1	2	0	2	0	1	0	0	2	3	0	0	0	0	1	0
										Max	2	2	2	2	2	1	2	0	1	0	0	4	3	0	0	0	0	1	0
11-149	Little Conch Reef, Key Largo, FL	Wild1	20110630	16 ft	Branch tip	Apparently Healthy	---	1	1	1 Giemsa, 2 for LCM	1	1	1	2	0	0	1	0	1	0	0	2	3	0	0	0	0	0	0	Fewest suspect RLOs on tentacles, numerous mucocytes present. Calicodermis similar to 11-152, but not as thick or attenuated. Giemsa shows change in epidermal RLOs from 1 to 2 and filament RLOs from 0 to 3
11-149	Little Conch Reef, Key Largo, FL	Wild1	20110630	16 ft	Branch tip	Apparently Healthy	---	1	1	Sample Mean Scores	1	1	1	2	0	0	1	0	1	0	0	2	3	0	0	0	0	0	0	RLOs based on Giemsa
										Min	1	1	1	2	0	0	1	0	1	0	0	2	3	0	0	0	0	0	0
										Max	1	1	1	2	0	0	1	0	1	0	0	2	3	0	0	0	0	0	0
11-150	Little Conch Reef, Key Largo, FL	Wild2	20110630	16 ft	Branch tip	Apparently Healthy	---	1	1	TBD	1	0	2	1	1	1	1	0	1	0	0	4	2	0	0	0	0	0	0	Thick surface body wall mesoglea of this apical polyp branch tip; Giemsa shows change in epidermal RLOs from 3 to 4 and filament RLOs remain at 2
11-150	Little Conch Reef, Key Largo, FL	Wild2	20110630	16 ft	Branch tip	Apparently Healthy	---	1	1	Sample Mean Scores	1	0	2	1	1	1	1	0	1	0	0	4	2	0	0	0	0	0	0	RLOs based on Giemsa
										Min	1	0	2	1	1	1	1	0	1	0	0	4	2	0	0	0	0	0	0
										Max	1	0	2	1	1	1	1	0	1	0	0	4	2	0	0	0	0	0	0
11-151	Little Conch Reef, Key Largo, FL	Wild3	20110630	16 ft	Branch tip	Apparently Healthy	---	1	1	Giemsa	1	1	2	3	1	1	1	0	1	0	0	3	3	0	0	0	0	0	0	Giemsa shows no change in epidermal RLOs, more filament RLOs, change from 2 to 3
11-151	Little Conch Reef, Key Largo, FL	Wild3	20110630	16 ft	Branch tip	Apparently Healthy	---	1	1	Sample Mean Scores	1	1	2	3	1	1	1	0	1	0	0	3	2	0	0	0	0	0	0	RLOs based on Giemsa
										Min	1	1	2	3	1	1	1	0	1	0	0	3	3	0	0	0	0	0	0
										Max	1	1	2	3	1	1	1	0	1	0	0	3	3	0	0	0	0	0	0
11-210	Pickles Reef, Key Largo, FL	Untagged	20110929	Get from Margaret	Branch tip	Apparently Healthy	---	1	1	TBD	2	2	3	1	2	0	2	0	0	0	0	3	3	0	0	0	0	0	0	Mesenteries vacuolated; some granular gland cells stain dark pink and rounding, appears to be fewer granular gland cells,
11-210	Pickles Reef, Key Largo, FL	Untagged	20110929	Get from Margaret	Branch tip	Apparently Healthy	---	2	1	Giemsa	1	1	2	1	1	0	1	0	0	0	0	3	3	0	0	0	0	0	0	A few granular gland cells on cnidoglandular bands are staining deep pink, rounding up; suspect RLOs more on oral disk, smaller and fewer infected cells on tentacles; zooxanthellae abundant in tentacle gastrodermis and gastrovascular canals; Giemsa stain reveals many infected cells of cnidoglandular bands and gastrodermis, as well as tentacles, severity based on Giemsa stain
11-210	Pickles Reef, Key Largo, FL	Untagged	20110929	Get from Margaret	Branch tip	Apparently Healthy	---	3	1	TBD	1	1	2	1	1	0	1	0	1	0	0	3	1	0	0	0	0	0	0	Same as above, a few dark purple spherules in absorptive cells of mesenteries; tissues thick, numerous amoebocytes
11-210	Pickles Reef, Key Largo, FL	Untagged	20110929	Get from Margaret	Branch tip	Apparently Healthy	---	3	1	Sample Mean Scores	1.33333	1.33333	2.33333	1	1.33333	0	1.33333	0	0.333333	0	0	3	3	0	0	0	0	0	0	RLOs based on Giemsa
										Min	1	1	2	1	1	0	1	0	0	0	0	3	1	0	0	0	0	0	0
										Max	2	2	3	1	2	0	2	0	1	0	0	3	3	0	0	0	0	0	0
11-147	Tavernier Patch B, Key Largo, FL	No#1	20110630	11 ft	Branch tip	Apparently Healthy	---	1	1	Giemsa	1	1	1	3	0	0	1	0	0	0	0	2	2	0	0	0	0	0	0	Note, this is a growing tip, lack of zooxanthellae and gonads is normal, calicodermis is cuboidal to columnar, cytoplasm clear, but maybe this is due to the fixation? Very cellular tissues; Giemsa shows no change in epidermal RLOs and change in filament RLOs from 0 to 2
11-147	Tavernier Patch B, Key Largo, FL	No#1	20110630	11 ft	Branch tip	Apparently Healthy	---	1	1	Sample Mean Scores	1	1	1	3	0	0	1	0	0	0	0	2	2	0	0	0	0	0	0	RLOs based on Giemsa
										Min	1	1	1	3	0	0	1	0	0	0	0	2	2	0	0	0	0	0	0
										Max	1	1	1	3	0	0	1	0	0	0	0	2	2	0	0	0	0	0	0
11-148	Tavernier Patch B, Key Largo, FL	No#2	20110630	11 ft	Branch tip	Apparently Healthy	---	1	1	Giemsa	1	1	1	4	1	0	1	0	0	0	0	3	3	0	0	0	0	0	0	Same as above; Giemsa shows no change in epidermal RLOs and change in filament RLOs from 2 to 3
11-148	Tavernier Patch B, Key Largo, FL	No#2	20110630	11 ft	Branch tip	Apparently Healthy	---	1	1	Sample Mean Scores	1	1	1	4	1	0	1	0	0	0	0	3	3	0	0	0	0	0	0	RLOs based on Giemsa
										Min	1	1	1	4	1	0	1	0	0	0	0	3	3	0	0	0	0	0	0
										Max	1	1	1	4	1	0	1	0	0	0	0	3	3	0	0	0	0	0	0
Table 5	Comparison of histological observations on all diseased colonies collected from all sites
Site	n=	Histo Numbers		Date Collected	Disease
Aquarius	1	11-139A		20110518	WBD
Aquarius	1	11-159		20110622	RTL
Aquarius	1	11-164		20110629	WBD
Conch Shallow	1	11-174		20110803	RTL		5 WBD
CRF	1	11-166A		20110622	WBD		7 RTL
CRF	1	11-168C		20110624	WBD
CRF	3	11-187, 11-188, 11-189, 11-190		20110902	RTL	11-189 is TLCAP(F), DID NOT INCLUDE IN ANALYSIS
French Reef	1	11-216		20110929	WBD
Molasses Reef	2	11-182, 11-183		20110824	RTL
Tavernier Patch B	0	11-142B		20110630	BL + TL?	DID NOT INCLUDE IN ANALYSIS
	12
11-139	Aquarius, Conch Deep, Key Largo, FL	O5 (= O1)	20110518	53 ft	Base of branch	WBD	A	1	1	TBD	2	2	2	1	1	0	1	0	1	0	0	3	0	0	0	0	0	0	0	Numerous granular gland cells in cnidoglandular bands, not attenuated as 11-138
11-139	Aquarius, Conch Deep, Key Largo, FL	O5 (= O1)	20110518	53 ft	Base of branch	WBD	A	2-1-1	1	TBD	5	3	NS	NS	NS	NS	NS	0	NS	P	NS	NS	NS	NS	NS	0	0	NS	NS	Only small piece of tissue and several globules of necrotic coral cells and zooxanthellae on slide
11-139	Aquarius, Conch Deep, Key Largo, FL	O5 (= O1)	20110518	53 ft	Base of branch	WBD	A	2-1-2	1	TBD	3	2	2	3	2	0	3	0	1	0	0	4	0	0	0	P	0	0	0	Ciliates with zooxanthellae amid sloughed necrotic tissue at margin, separation of calicodermis, but rest of tissue in better condition
11-139	Aquarius, Conch Deep, Key Largo, FL	O5 (= O1)	20110518	53 ft	Base of branch	WBD	A	2-1-3	1	TBD	3	2	2	3	1	0	3	0	1	P	0	4	0	0	0	0	0	3	0	One large oocyte in piece of attenuated, lysing tissue at margin; several large globules of necrotic, vacuolated coral cells at margin, zooxs, spirocysts, mucocytes can be discerned
11-139	Aquarius, Conch Deep, Key Largo, FL	O5 (= O1)	20110518	53 ft	Base of branch	WBD	A	2-1-4	1	TBD	NS	NS	NS	NS	NS	NS	NS	0	NS	P	NS	NS	NS	NS	NS	0	0	NS	NS	A couple of pieces of tissue on slide, poor condition, intact but severely attenuated calicodermis, several globules of necrotic cells on skeleton
11-139	Aquarius, Conch Deep, Key Largo, FL	O5 (= O1)	20110518	53 ft	Base of branch	WBD	A	2-1-5	1	Giemsa	NS	NS	NS	NS	NS	NS	NS	0	NS	P	NS	3	2	P	NS	0	0	NS	NS	Globules of cells on slide, varying in degeneration; Giemsa shows some necrotic spherules contain suspect RLOs, changed epidermal RLOs from NS to 3, mucocyte loss on tentacles, changed filament RLOs from NS to 2, although little tissue on slide; suspect viruses in gastrodermis of tentacles
11-139	Aquarius, Conch Deep, Key Largo, FL	O5 (= O1)	20110518	53 ft	Base of branch	WBD	A	2-2-1	1	TBD	3	3	2	3	3	1	3	P	NS	P	0	4	0	0	0	0	0	0	0	Area of hypertrophied, active calicodermis adjacent to some pink strands of material, rest is lysing and disappearing
11-139	Aquarius, Conch Deep, Key Largo, FL	O5 (= O1)	20110518	53 ft	Base of branch	WBD	A	2-2-2	1	TBD	4	3	4	5	4	3	5	0	1	P	0	4	0	0	0	0	0	0	0	Focus of lysed, lost surface body wall, a few globules of necrotic cells on skeleton; aboral (deep) tissue necrotic and lysing
11-139	Aquarius, Conch Deep, Key Largo, FL	O5 (= O1)	20110518	53 ft	Base of branch	WBD	A	2-2-3	1	TBD	4	4	4	4	4	2	4	0	3	P	0	NS	0	NS	0	0	0	0	0	A few globules on skeleton, definite formation at tissue loss margin with necrosis, also interior tissue is necrotic and lysing
11-139	Aquarius, Conch Deep, Key Largo, FL	O5 (= O1)	20110518	53 ft	Base of branch	WBD	A	2-2-4	1	TBD	5	4	4	4	4	2	4	0	3	P	0	4	0	0	0	0	0	0	0	Same as above
11-139	Aquarius, Conch Deep, Key Largo, FL	O5 (= O1)	20110518	53 ft	Base of branch	WBD	A	3-1	1	TBD	5	4	5	4	4	1	5	0	5	P	0	4	0	0	0	0	0	0	0	Numerous necrotic globules on skeleton, tissue pale, necrotic, lysing, although architecture intact, zooxanthellae dying at margin in enlarged vacuoles or exocytosed; a few ciliates in margin
11-139	Aquarius, Conch Deep, Key Largo, FL	O5 (= O1)	20110518	53 ft	Base of branch	WBD	A	3-2	1	TBD	NS	NS	NS	NS	NS	NS	NS	0	NS	P	NS	NS	NS	NS	NS	0	0	NS	NS	Numerous necrotic globules in various stages of degeneration
11-139	Aquarius, Conch Deep, Key Largo, FL	O5 (= O1)	20110518	53 ft	Base of branch	WBD	A	3-2	1	Sample Mean Scores	3.77778	3	3.125	3.375	2.875	1.125	3.5	P	2.14286	P	0	4	2	P	0	P	0	3	0	RLOs based on Giemsa
										Min	2	2	2	1	1	0	1	0	1	0	0	3	0	0	0	0	0	0	0
										Max	5	4	5	5	4	3	5	0	5	0	0	4	2	0	0	0	0	3	0
11-159	Aquarius, Conch Deep, Key Largo, FL	Y66	20110622	52 ft	Branch tip	RTL	---	1	1	Giemsa	5	4	5	5	4	2	4	P	4	0	0	2	2	0	0	0	0	0	0	Few suspect RLOs in tentacle mucocytes, but marked loss of mucocytes and attenuation of epidermis; note hypertrophy, hyperplasia, and pink granules in calicocermis at margin areas with early necrosis of gastrodermis, walling off process? Giemsa shows no change in epidermal RLOs and change in filament RLOs from 0 to 2
11-159	Aquarius, Conch Deep, Key Largo, FL	Y66	20110622	52 ft	Branch tip	RTL	---	2-1	1	TBD	5	4	5	5	5	3	4	P	5	0	0	NS	4	0	0	0	0	NS	NS	One piece of tissue, necrosis and lysing, especially of cnidoglandular bands, no tentacles present; a few foci of hypertrophy and hyperplasia of calicoblasts
11-159	Aquarius, Conch Deep, Key Largo, FL	Y66	20110622	52 ft	Branch tip	RTL	---	2-2	1	TBD	4	4	4	5	5	3	4	P	4	0	0	4	4	0	0	0	0	0	0	Larger amount of tissue, also necrosis and lysing present, one focus of tentacles with numerous mucocytes infected by RLOs, but mucocytes missing, a few foci of hypertrophy and hyperplasia of calicoblasts
11-159	Aquarius, Conch Deep, Key Largo, FL	Y66	20110622	52 ft	Branch tip	RTL	---	2-3	1	TBD	5	4	4	5	5	4	5	P	5	0	0	4	4	0	0	0	0	0	0	Same as above, gravid nematode within tissue
11-159	Aquarius, Conch Deep, Key Largo, FL	Y66	20110622	52 ft	Branch tip	RTL	---	2-4	1	TBD	5	4	4	5	5	5	5	P	5	0	0	4	4	0	0	0	0	0	0	Same as above, mesenterial filaments more necrosis and lysing
11-159	Aquarius, Conch Deep, Key Largo, FL	Y66	20110622	52 ft	Branch tip	RTL	---	2-5	1	TBD	5	4	NS	5	5	5	5	0	5	NS	0	NS	4	0	0	0	0	NS	NS	Interesting minute polychaete (?) on slide; one small piece of severely affected tissue
11-159	Aquarius, Conch Deep, Key Largo, FL	Y66	20110622	52 ft	Branch tip	RTL	---	3-1-1	1	TBD	NS	NS	NS	NS	NS	NS	NS	NS	NS	NS	NS	NS	NS	NS	NS	NS	NS	NS	NS	No tissue on slide
11-159	Aquarius, Conch Deep, Key Largo, FL	Y66	20110622	52 ft	Branch tip	RTL	---	3-1-2	1	TBD	NS	NS	NS	NS	NS	NS	NS	NS	NS	NS	NS	NS	NS	NS	NS	NS	NS	NS	NS	One small fragment of tissue, not completely necrotic, may detach before all cells dead?
11-159	Aquarius, Conch Deep, Key Largo, FL	Y66	20110622	52 ft	Branch tip	RTL	---	3-1-3	1	TBD	NS	NS	NS	NS	NS	NS	NS	NS	NS	NS	NS	NS	NS	NS	NS	NS	NS	NS	NS	Small amount of debris on slide
11-159	Aquarius, Conch Deep, Key Largo, FL	Y66	20110622	52 ft	Branch tip	RTL	---	3-2-1	1	TBD	NS	NS	NS	NS	NS	NS	NS	NS	NS	NS	NS	NS	NS	NS	NS	NS	NS	NS	NS	Same as above
11-159	Aquarius, Conch Deep, Key Largo, FL	Y66	20110622	52 ft	Branch tip	RTL	---	3-2-2	1	TBD	NS	NS	NS	NS	NS	NS	NS	NS	NS	NS	NS	NS	NS	NS	NS	NS	NS	NS	NS	Same as above
11-159	Aquarius, Conch Deep, Key Largo, FL	Y66	20110622	52 ft	Branch tip	RTL	---	3-2-3	1	TBD	5	4	5	5	5	4	4	0	5	NS	0	4	4	0	0	0	0	NS	NS	Small piece of lysing tissue on slide
11-159	Aquarius, Conch Deep, Key Largo, FL	Y66	20110622	52 ft	Branch tip	RTL	---	3-2-4	1	TBD	5	4	5	NS	NS	NS	5	NS	NS	NS	0	NS	NS	NS	NS	0	0	NS	NS	Small piece of lysing tissue on slide, debris at margin, thicker or overprocessed
11-159	Aquarius, Conch Deep, Key Largo, FL	Y66	20110622	52 ft	Branch tip	RTL	---	3-2-5	1	TBD	NS	NS	NS	NS	NS	NS	NS	NS	NS	NS	NS	NS	NS	NS	NS	NS	NS	NS	NS	No tissue on slide
11-159	Aquarius, Conch Deep, Key Largo, FL	Y66	20110622	52 ft	Branch tip	RTL	---	3-3-1	1	TBD	NS	NS	NS	NS	NS	NS	NS	NS	NS	NS	NS	NS	NS	NS	NS	NS	NS	NS	NS	A few small fouling organisms widely scattered on slide
11-159	Aquarius, Conch Deep, Key Largo, FL	Y66	20110622	52 ft	Branch tip	RTL	---	3-2-2	1	TBD	NS	NS	NS	NS	NS	NS	NS	NS	NS	NS	NS	NS	NS	NS	NS	NS	NS	NS	NS	No tissue on slide
11-159	Aquarius, Conch Deep, Key Largo, FL	Y66	20110622	52 ft	Branch tip	RTL	---	3-3-3	1	TBD	NS	NS	NS	NS	NS	NS	NS	NS	NS	NS	NS	NS	NS	NS	NS	NS	NS	NS	NS	A few small fouling organisms widely scattered on slide, one is possibly a worm with melanin granules in apical cytoplasm of ciliated cells lining its gastrointestinal tract?
11-159	Aquarius, Conch Deep, Key Largo, FL	Y66	20110622	52 ft	Branch tip	RTL	---	3-3-3	1	Sample Mean Scores	4.875	4	4.57143	5	4.85714	3.71429	4.5	P	4.71429	0	0	3.6	3.71429	0	0	0	0	0	0	RLOs based on Giemsa, average of all slides; note fewer found in tip polyps, so average is less now
										Min	4	4	4	5	4	2	4	0	4	0	0	2	2	0	0	0	0	0	0
										Max	5	4	5	5	5	5	5	0	5	0	0	4	4	0	0	0	0	0	0
11-164	Aquarius, Conch Deep, Key Largo, FL	Y39	20110629	51 ft	Branch tip	WBD	A	1-1	1	TBD	5	4	4	5	4	2	4	0	NS	0	0	NS	NS	NS	0	P	0	0	0	A couple of pieces of tissue on the slides, a few ciliates. Cell lysis evident at margin, cells remaining attenuated, pycnotic nuclei, appears "hypercellular," spirocysts in gastrodermis and lobes of mesenterial filaments (endocytosed?).
11-164	Aquarius, Conch Deep, Key Largo, FL	Y39	20110629	51 ft	Branch tip	WBD	A	1-2	1	TBD	4	3	5	3	3	2	3	P	4	0	0	3	1	0	0	P	0	0	0	A few pieces of tissue, a few ciliates (one stuffed with spirocysts, maybe hard to digest?). Necrosis and lysis of cells at margin. Calicodermis hypertrophied or attenuated, vacuolated in growth zones, sloughing deeper. Spirocysts in gastrodermis scattered.
11-164	Aquarius, Conch Deep, Key Largo, FL	Y39	20110629	51 ft	Branch tip	WBD	A	1-3	1	TBD	5	4	5	4	4	2	4	0	4	0	0	NS	2	NS	1	0	0	0	0	A few pieces of tissues, necrosis and lysis of cells at margin, attenuated calicodermis, spirocysts in gastrodermis.
11-164	Aquarius, Conch Deep, Key Largo, FL	Y39	20110629	51 ft	Branch tip	WBD	B	2-1	1	TBD	5	4	5	4	5	3	4	0	NS	0	0	NS	NS	NS	0	0	0	0	0	One piece of tissue on slide, necrosis, zooxanthellae moderately abundant, appear okay.
11-164	Aquarius, Conch Deep, Key Largo, FL	Y39	20110629	51 ft	Branch tip	WBD	B	2-2	1	TBD	4	3	3	3	5	2	4	0	NS	P	0	NS	NS	NS	0	0	0	0	0	Multinucleated giant cell formation (does not appear to be overstuffed ciliates). Large pieces of tissue, lysing and necrosis. Calicodermis vacuolated, swells, detaches.
11-164	Aquarius, Conch Deep, Key Largo, FL	Y39	20110629	51 ft	Branch tip	WBD	B	2-3	1	TBD	4	3	4	4	4	2	4	0	4	P	0	3	NS	0	0	0	0	0	0	Large pieces of tissue, but necrosis, lysing. Epidermal RLOs detected, but suspect that many mucocytes that were infected have been lost, definite loss of mucocytes from tentacle epidermis, probably why also not seen on the cnidoglandular bands? Multinucleated giant cell formation.
11-164	Aquarius, Conch Deep, Key Largo, FL	Y39	20110629	51 ft	Branch tip	WBD	B	2-4	1	TBD	3	3	3	4	3	1	4	0	NS	0	0	NS	NS	NS	0	0	0	0	0	One piece of tissue on slides, a bit better shape than the other pieces, but insufficient to determine RLOs.
11-164	Aquarius, Conch Deep, Key Largo, FL	Y39	20110629	51 ft	Branch tip	WBD	C	1-1	1	TBD	5	3	5	NS	NS	NS	NS	NS	NS	P	NS	NS	NS	NS	NS	NS	NS	NS	NS	One small piece of tissue on slide and one multinucleated giant cell of necrotic cell debris.
11-164	Aquarius, Conch Deep, Key Largo, FL	Y39	20110629	51 ft	Branch tip	WBD	C	1-2	1	TBD	5	3	4	5	5	2	4	0	5	P	0	NS	NS	NS	0	P	0	NS	NS	Strip of necrotic and lysing tissue, loss of cells; ciliates in gastrovascular canals, good formation of multinucleated giant cells. Seem to form from swollen calicodermis, entraps gastodermis with zooxanthellae, gradually breaks down.
11-164	Aquarius, Conch Deep, Key Largo, FL	Y39	20110629	51 ft	Branch tip	WBD	C	1-3	1	TBD	5	3	NS	NS	NS	NS	NS	NS	NS	P	NS	NS	NS	NS	NS	0	0	NS	NS	Numerous stages in development and degradation of multinucleated giant cells, tissue pieces still recognizable.
11-164	Aquarius, Conch Deep, Key Largo, FL	Y39	20110629	51 ft	Branch tip	WBD	C	1-4	1	TBD	5	3	4	NS	NS	NS	4	0	NS	P	0	NS	NS	0	0	P	0	NS	NS	One piece of tissue on slide, ciliates, giant cells.
11-164	Aquarius, Conch Deep, Key Largo, FL	Y39	20110629	51 ft	Branch tip	WBD	C	1-4	1	Sample Mean Scores	4.54545	3.27273	4.2	4	4.125	2	3.88889	P	4.25	P	0	3	2	0	0.111111	P	0	0	0	NEED TO READ GIEMSA SLIDE FOR RLOs
										Min	3	3	3	3	3	1	3	0	4	0	0	3	1	0	0	0	0	0	0
										Max	5	4	5	5	5	3	4	0	5	0	0	3	2	0	1	0	0	0	0
11-174	Conch Shallow, Key Largo, FL	O41	20110803	Get from Margaret	Other - mid branch	RTL	---	1-1	1	Giemsa	3	3	3	3	3	2	5	P	2	0	0	4	3	0	0	0	0	0	0	Thick mesoglea surface body wall, but severely attenuated basal body wall; pycnotic nuclei base of epidermis (neurons?); amoebocyte (=i-cells) infiltration into base of epidermis (rarely), gastrodermis, calicodermis? Cells have bright pink prominent nucleoli, indicating RNA synthesis and fine acidophilic granules. Gastrodermal cells swollen where calicodermis severely attenuated or sloughing; Gie…
11-174	Conch Shallow, Key Largo, FL	O41	20110803	Get from Margaret	Other - mid branch	RTL	---	1-2	1	TBD	4	4	4	5	5	4	4	P	2	0	0	5	3	0	0	0	0	0	0	Same as above
11-174	Conch Shallow, Key Largo, FL	O41	20110803	Get from Margaret	Other - mid branch	RTL	---	1-3	1	TBD	5	4	4	5	5	4	4	P	4	0	0	4	2	0	1	0	0	0	0	Same as above in several pieces of tissue on slide; focus of coccidia in one piece, gastrodermis; can't see many suspect RLOs in cnidoglandular bands, most deep ones are severely dissociated, necrotic
11-174	Conch Shallow, Key Largo, FL	O41	20110803	Get from Margaret	Other - mid branch	RTL	---	1-4	1	TBD	4	4	4	5	5	4	4	P	4	0	0	NS	3	0	1	0	0	0	0	Same as above, only a couple coccidia noted
11-174	Conch Shallow, Key Largo, FL	O41	20110803	Get from Margaret	Other - mid branch	RTL	---	1-5	1	Giemsa	4	4	4	5	5	4	4	0	4	0	0	4	2	P	1	0	0	0	0	Same as above, Giemsa shows many infected cells in epidermis and actinopharynx (change color), loss of infected cells in cnidoglandular bands, also infected cells scattered in the gastrodermis; turquoise granules in gastrodermal cells of tentacles where zooxanthellae lost, maybe these are viruses, cells seem to be lysing? PHOTOS
11-174	Conch Shallow, Key Largo, FL	O41	20110803	Get from Margaret	Other - mid branch	RTL	---	2-1	1	TBD	5	4	3	4	5	4	3	0	2	0	0	2	2	0	0	0	0	0	0	Degenerating tissue pieces on slide, necrosis and lysing worst at margins and internally; surface tissues and calicodermis in better condition
11-174	Conch Shallow, Key Largo, FL	O41	20110803	Get from Margaret	Other - mid branch	RTL	---	2-2	1	TBD	5	4	4	5	5	4	4	0	4	0	0	4	2	0	0	0	0	0	0	Same as above, cnidoglandular bands necrotic so few suspect RLOs seen
11-174	Conch Shallow, Key Largo, FL	O41	20110803	Get from Margaret	Other - mid branch	RTL	---	2-3	1	TBD	5	4	5	5	5	4	4	0	4	0	0	4	2	0	0	0	0	0	0	Same as above, some strands of matrix material on one area
11-174	Conch Shallow, Key Largo, FL	O41	20110803	Get from Margaret	Other - mid branch	RTL	---	2-4	1	TBD	5	4	4	5	5	4	3	P	4	0	0	4	3	0	0	0	0	0	0	Multifocal areas of hypertrophied calicodermis, and squamous with intracellular apical acidophilic granules at margins, interstitial cell response to attempt regeneration? Focal organic matrix strands near calicodermis
11-174	Conch Shallow, Key Largo, FL	O41	20110803	Get from Margaret	Other - mid branch	RTL	---	2-5	1	TBD	5	3	4	5	5	4	5	0	5	0	0	4	3	0	0	0	0	0	0	Pieces of necrotic, lysing tissue
11-174	Conch Shallow, Key Largo, FL	O41	20110803	Get from Margaret	Other - mid branch	RTL	---	2-6	1	Giemsa	5	4	5	5	5	4	4	0	4	0	0	4	2	0	1	0	0	0	0	Same as above; Giemsa slide shows RLO infection intensities recorded here, few infections of gastrodermal cells
11-174	Conch Shallow, Key Largo, FL	O41	20110803	Get from Margaret	Other - mid branch	RTL	---	2-7	1	TBD	5	4	5	5	5	4	4	0	5	0	0	4	3	0	0	0	0	0	0	Pieces of necrotic, lysing tissue
11-174	Conch Shallow, Key Largo, FL	O41	20110803	Get from Margaret	Other - mid branch	RTL	---	2-7	1	Sample Mean Scores	4.58333	3.83333	4.08333	4.75	4.83333	3.83333	4	P	3.66667	0	0	4	3	0	0.333333	0	0	0	0	RLOs BASED ON GIEMSA
										Min	3	3	3	3	3	2	3	0	2	0	0	2	2	0	0	0	0	0	0
										Max	5	4	5	5	5	4	5	0	5	0	0	5	3	0	1	0	0	0	0
11-166	Coral Restoration Foundation Nursery, Tavernier, FL	Big Acer on Rock	20110622	32 ft	Branch tip	WBD	A	1-2-1	1	TBD	5	3	5	NS	5	3	4	0	2	0	0	NS	NS	NS	0	0	0	NS	NS	Tissue lysing from inside to outside, not enough to judge entire condition
11-166	Coral Restoration Foundation Nursery, Tavernier, FL	Big Acer on Rock	20110622	32 ft	Branch tip	WBD	A	1-2-2	1	TBD	5	3	4	NS	NS	NS	4	0	3	0	0	3	NS	0	0	0	0	NS	NS	Same as above, very pale stained, can't see much in tentacles
11-166	Coral Restoration Foundation Nursery, Tavernier, FL	Big Acer on Rock	20110622	32 ft	Branch tip	WBD	A	1-2-3	1	TBD
11-166	Coral Restoration Foundation Nursery, Tavernier, FL	Big Acer on Rock	20110622	32 ft	Branch tip	WBD	A	1-2-4	1	TBD	5	5	5	5	5	4	4	0	4	0	0	3	3	0	0	0	0	NS	NS	Same as above; RLO intensities based on Giemsa slide, but not much tissue present
11-166	Coral Restoration Foundation Nursery, Tavernier, FL	Big Acer on Rock	20110622	32 ft	Branch tip	WBD	A	1-2-5	1	TBD	5	4	5	NS	NS	NS	4	0	4	0	0	2	NS	0	0	0	0	NS	NS	Same as above, one small piece of tissue on slide
11-166	Coral Restoration Foundation Nursery, Tavernier, FL	Big Acer on Rock	20110622	32 ft	Branch tip	WBD	A	1-2-6	1	TBD	5	4	5	NS	NS	NS	4	0	2	0	0	NS	0	NS	0	0	0	NS	NS	Small piece of tissue on slide; lysing
11-166	Coral Restoration Foundation Nursery, Tavernier, FL	Big Acer on Rock	20110622	32 ft	Branch tip	WBD	A	1-2-7	1	TBD	5	3	5	3	4	1	4	0	3	0	0	4	2	0	0	0	0	0	0	Lysing tissue from the inside to outside; suspect RLOs based on Giemsa-stained slide, may be few cells left to infect
11-166	Coral Restoration Foundation Nursery, Tavernier, FL	Big Acer on Rock	20110622	32 ft	Branch tip	WBD	A	1-2-8	1	Giemsa	5	4	5	5	5	2	4	0	3	P	0	2	2	0	0	0	0	0	0	Necrotic cell spherules on the skeleton past lysing tissue at margin, good view of this process; not on Giemsa slide, but see viral-like particles being shed from tentacle gastrodermis; changed epidermal RLOs from 3 to 2, due to loss of mucocytes, marked
11-166	Coral Restoration Foundation Nursery, Tavernier, FL	Big Acer on Rock	20110622	32 ft	Branch tip	WBD	A	1-2-8	1	Sample Mean Scores	5	3.71429	4.85714	4.33333	4.75	2.5	4	0	3	P	0	2.8	1.75	0	0	0	0	0	0	RLOs BASED ON GIEMSA, average of all slides; note fewer found because of loss of mucocytes
										Min	5	3	4	3	4	1	4	0	2	0	0	2	0	0	0	0	0	0	0
										Max	5	5	5	5	5	4	4	0	4	0	0	4	3	0	0	0	0	0	0
11-168	Coral Restoration Foundation Nursery, Tavernier, FL	K1 353	20110624	32 ft	Portion of branch	WBD	C	1-1-1	1	TBD	NS	NS	NS	NS	NS	NS	NS	NS	NS	P	NS	NS	NS	NS	NS	NS	NS	NS	NS	Several necrotic cell spherules on slide
11-168	Coral Restoration Foundation Nursery, Tavernier, FL	K1 353	20110624	32 ft	Portion of branch	WBD	C	1-1-2	1	TBD	NS	NS	NS	NS	NS	NS	NS	NS	NS	P	NS	NS	NS	NS	NS	NS	NS	NS	NS	Necrotic cell spherules with some debris on the skeleton, breaking down; also, released zooxanthellae, some appear to be in good condition
11-168	Coral Restoration Foundation Nursery, Tavernier, FL	K1 353	20110624	32 ft	Portion of branch	WBD	C	1-1-3	1	TBD	NS	NS	NS	NS	NS	NS	NS	NS	NS	P	NS	NS	NS	NS	NS	NS	NS	NS	NS	A few necrotic cell spherules, some clusters appear to be of only zooxanthellae
11-168	Coral Restoration Foundation Nursery, Tavernier, FL	K1 353	20110624	32 ft	Portion of branch	WBD	C	1-2-1	1	Giemsa	NS	NS	NS	NS	NS	NS	NS	NS	NS	P	NS	NS	NS	NS	NS	P	0	NS	NS	Necrotic cell spherules and debris, a couple of ciliates containing zooxanthellae, but not near the spherules; Giemsa slide shows degenerating nuclei, no bacteria, brown crystal material on these C slides, more here
11-168	Coral Restoration Foundation Nursery, Tavernier, FL	K1 353	20110624	32 ft	Portion of branch	WBD	C	1-2-2	1	TBD	NS	NS	NS	NS	NS	NS	NS	NS	NS	P	NS	NS	NS	NS	NS	NS	NS	NS	NS	A few necrotic cell spherules on slide, breaking down
11-168	Coral Restoration Foundation Nursery, Tavernier, FL	K1 353	20110624	32 ft	Portion of branch	WBD	C	1-2-3	1	TBD	NS	NS	NS	NS	NS	NS	NS	NS	NS	NS	NS	NS	NS	NS	NS	NS	NS	NS	NS	Nothing on histoslide
11-168	Coral Restoration Foundation Nursery, Tavernier, FL	K1 353	20110624	32 ft	Portion of branch	WBD	C	2-1-1	1	Giemsa	NS	NS	NS	NS	NS	NS	NS	NS	NS	NS	NS	NS	NS	NS	NS	NS	NS	NS	NS	A few areas of debris show up with Giemsa
11-168	Coral Restoration Foundation Nursery, Tavernier, FL	K1 353	20110624	32 ft	Portion of branch	WBD	C	2-1-2	1	TBD	NS	NS	NS	NS	NS	NS	NS	NS	NS	P	NS	NS	NS	NS	NS	NS	NS	NS	NS	One necrotic cell spherule, some light debris, and one strange metazoan with obvious digestive tract and lumen
11-168	Coral Restoration Foundation Nursery, Tavernier, FL	K1 353	20110624	32 ft	Portion of branch	WBD	C	2-1-3	1	TBD	NS	NS	NS	NS	NS	NS	NS	NS	NS	NS	NS	NS	NS	NS	NS	NS	NS	NS	NS	No material on histoslide
11-168	Coral Restoration Foundation Nursery, Tavernier, FL	K1 353	20110624	32 ft	Portion of branch	WBD	C	2-2-1	1	TBD	NS	NS	NS	NS	NS	NS	NS	NS	NS	P	NS	NS	NS	NS	NS	NS	NS	NS	NS	A few areas of debris; a couple of necrotic cell spherules
11-168	Coral Restoration Foundation Nursery, Tavernier, FL	K1 353	20110624	32 ft	Portion of branch	WBD	C	2-2-2	1	Giemsa	NS	NS	NS	NS	NS	NS	NS	NS	NS	P	NS	NS	NS	NS	NS	NS	NS	NS	NS	A few necrotic cell spherules; Giemsa stain shows more material on slide, but not really much that could be bacteria
11-168	Coral Restoration Foundation Nursery, Tavernier, FL	K1 353	20110624	32 ft	Portion of branch	WBD	C	2-2-3	1	Giemsa	NS	NS	NS	NS	NS	NS	NS	NS	NS	P	NS	NS	NS	NS	NS	NS	NS	NS	NS	A couple of necrotic cell spherules and light debris
11-168	Coral Restoration Foundation Nursery, Tavernier, FL	K1 353	20110624	32 ft	Portion of branch	WBD	C	3-1-1	1	TBD	NS	NS	NS	NS	NS	NS	NS	NS	NS	P	NS	NS	NS	NS	NS	NS	NS	NS	NS	Several necrotic cell spherules, most breaking apart, slight debris, including golden crystals, on slide
11-168	Coral Restoration Foundation Nursery, Tavernier, FL	K1 353	20110624	32 ft	Portion of branch	WBD	C	3-1-2	1	TBD	NS	NS	NS	NS	NS	NS	NS	NS	NS	P	NS	NS	NS	NS	NS	NS	NS	NS	NS	Several necrotic cell spherules, most breaking apart, slight debris, including golden crystals, on slide
11-168	Coral Restoration Foundation Nursery, Tavernier, FL	K1 353	20110624	32 ft	Portion of branch	WBD	C	3-1-3	1	Giemsa	NS	NS	NS	NS	NS	NS	NS	NS	NS	P	NS	NS	NS	NS	NS	NS	NS	NS	NS	Necrotic cell spherules trapped in pale debris, various stages of degradation, some suspect bacteria associated with debris, but not clearly visible
11-168	Coral Restoration Foundation Nursery, Tavernier, FL	K1 353	20110624	32 ft	Portion of branch	WBD	C	3-2-1-1	1	TBD	NS	NS	NS	NS	NS	NS	NS	NS	NS	NS	NS	NS	NS	NS	NS	NS	NS	NS	NS	No material on histoslide
11-168	Coral Restoration Foundation Nursery, Tavernier, FL	K1 353	20110624	32 ft	Portion of branch	WBD	C	3-2-1-2	1	Giemsa	NS	NS	NS	NS	NS	NS	NS	NS	NS	NS	NS	NS	NS	NS	NS	NS	NS	NS	NS	No material on histoslide; Giemsa stain shows a little debris, unidentifiable, brown crystals
11-168	Coral Restoration Foundation Nursery, Tavernier, FL	K1 353	20110624	32 ft	Portion of branch	WBD	C	3-2-1-3	1	TBD	NS	NS	NS	NS	NS	NS	NS	NS	NS	P	NS	NS	NS	NS	NS	P	0	NS	NS	A few necrotic cell spherules in debris, one cross section of a ciliate with zooxanthellae
11-168	Coral Restoration Foundation Nursery, Tavernier, FL	K1 353	20110624	32 ft	Portion of branch	WBD	C	3-2-1-4	1	TBD	NS	NS	NS	NS	NS	NS	NS	NS	NS	P	NS	NS	NS	NS	NS	NS	NS	NS	NS	A few necrotic cell spherules in debris
11-168	Coral Restoration Foundation Nursery, Tavernier, FL	K1 353	20110624	32 ft	Portion of branch	WBD	C	3-2-1-4	1	Sample Mean Scores	NS	NS	NS	NS	NS	NS	NS	NS	NS	P	NS	NS	NS	NS	NS	P	0	NS	NS	Only necrotic cell spherules, ciliates, and debris on slides
										Min	0	0	0	0	0	0	0	0	0	0	0	0	0	0	0	0	0	0	0
										Max	0	0	0	0	0	0	0	0	0	0	0	0	0	0	0	0	0	0	0
11-187	Coral Restoration Foundation Nursery, Tavernier, FL	U43-Hanging	20110902	Get from Margaret	Branch tip	RTL	---	1-1	1	Giemsa	3	2	3	NS	NS	NS	3	0	2	0	0	3	NS	0	0	0	0	NS	NS	Section through upper portion of polyps only; so not much visible; Giemsa stain however shows many suspect RLOs in gastrodermal cells of gastrovascular canals and surface body wall; loss of mucocytes on tentacles, epidermal mucus is "stringy" within mucocytes
11-187	Coral Restoration Foundation Nursery, Tavernier, FL	U43-Hanging	20110902	Get from Margaret	Branch tip	RTL	---	1-2	1	Giemsa	3	2	3	NS	NS	NS	3	0	2	0	0	NS	NS	0	0	0	0	NS	NS	Same as above, dividing zooxanthellae also; Giemsa changed epidermal RLOs from NS to 1, but many mucocytes lost so did not include in score, no filament sections present
11-187	Coral Restoration Foundation Nursery, Tavernier, FL	U43-Hanging	20110902	Get from Margaret	Branch tip	RTL	---	2	1	Giemsa	3	2	3	3	4	2	3	0	1	0	0	4	5	0	0	0	0	0	0	Same as above; Giemsa stain shows heavy infection of cells in cnidoglandular bands, as well as tentacles and gastrodermal cells, so based RLO scores on this info, otherwise, too light to see
11-187	Coral Restoration Foundation Nursery, Tavernier, FL	U43-Hanging	20110902	Get from Margaret	Branch tip	RTL	---	3-1	1	TBD	5	4	5	NS	NS	NS	5	0	4	0	0	4	3	0	0	0	0	NS	NS	Degraded tissue pieces on slide, no mesenterial filament sections, RLOs very pale staining
11-187	Coral Restoration Foundation Nursery, Tavernier, FL	U43-Hanging	20110902	Get from Margaret	Branch tip	RTL	---	3-2	1	TBD	5	4	5	5	5	3	5	0	3	0	0	4	4	0	0	0	0	0	0	Deeper sections, severe attenuation and necrosis
11-187	Coral Restoration Foundation Nursery, Tavernier, FL	U43-Hanging	20110902	Get from Margaret	Branch tip	RTL	---	3-3	1	TBD	5	4	NS	NS	NS	NS	NS	NS	NS	NS	NS	NS	NS	NS	NS	NS	NS	NS	NS	Four small pieces of lysing tissue on slide
11-187	Coral Restoration Foundation Nursery, Tavernier, FL	U43-Hanging	20110902	Get from Margaret	Branch tip	RTL	---	4-1	1	TBD	5	4	5	5	5	2	5	0	4	0	0	4	2	0	0	0	0	0	0	Severe attenuation, lysing, loss of cells (single cell necrosis); few epidermal RLOs seen because few mucocytes and they are quite attenuated
11-187	Coral Restoration Foundation Nursery, Tavernier, FL	U43-Hanging	20110902	Get from Margaret	Branch tip	RTL	---	4-2	1	Giemsa	5	4	5	5	5	3	5	P	4	0	0	3	2	0	0	0	0	0	0	Cells lysing at margin, or development of hypertrophied calicodermis with acidophilic granules along apex; some granular gland cells in degenerating cnidoglandular bands stain dark pink, loss of mucocytes, suspect RLOs pale, can't see much; Giemsa stain showed moderate infection of cnidoglandular bands with loss of mucocytes, few widely scattered infected gastrodermal cells
11-187	Coral Restoration Foundation Nursery, Tavernier, FL	U43-Hanging	20110902	Get from Margaret	Branch tip	RTL	---	4-3	1	TBD	5	4	5	5	5	3	4	P	4	0	0	NS	NS	NS	0	0	0	NS	NS	Same as above, development of calicodermis at margin
11-187	Coral Restoration Foundation Nursery, Tavernier, FL	U43-Hanging	20110902	Get from Margaret	Branch tip	RTL	---	4-4	1	TBD	NS	NS	NS	NS	NS	NS	NS	NS	NS	NS	NS	NS	NS	NS	NS	NS	NS	NS	NS	No tissue on slide
11-187	Coral Restoration Foundation Nursery, Tavernier, FL	U43-Hanging	20110902	Get from Margaret	Branch tip	RTL	---	4-4	1	Sample Mean Scores	4.33333	3.33333	4.25	4.6	4.8	2.6	4.125	P	3	0	0	4	5	0	0	0	0	0	0	RLOs BASED ON GIEMSA
										Min	3	2	3	3	4	2	3	0	1	0	0	3	2	0	0	0	0	0	0
										Max	5	4	5	5	5	3	5	0	4	0	0	4	5	0	0	0	0	0	0
11-188	Coral Restoration Foundation Nursery, Tavernier, FL	U43-14_Block	20110902	Get from Margaret	Branch tip	RTL	---	1	1	TBD	3	3	3	4	3	0	2	0	0	0	0	4	0	0	0	0	0	0	0	Good development of gastrovascular canals, many zooxanthellae dividing (unusual, pinker cytoplasm); note hypertrophied, swollen, paler nuclei in some calicoblasts, early necrosis? Some granular gland cells in cnidoglandular bands stain dark pink with larger granules; note this is growing tip, but polyps infected
11-188	Coral Restoration Foundation Nursery, Tavernier, FL	U43-14_Block	20110902	Get from Margaret	Branch tip	RTL	---	2	1	Giemsa	3	3	3	4	2	0	2	0	0	0	0	4	3	0	0	0	0	0	0	Same as above; Giemsa stain shows heavy infection of cells in cnidoglandular bands, as well as tentacles and gastrodermal cells, so based RLO scores on this info, otherwise, too light to see; loss of mucocytes on cnidoglandular bands and in tentacle epidermis
11-188	Coral Restoration Foundation Nursery, Tavernier, FL	U43-14_Block	20110902	Get from Margaret	Branch tip	RTL	---	3	1	TBD	2	2	3	3	1	0	2	0	0	0	0	3	2	0	0	0	0	0	0	Same as above
11-188	Coral Restoration Foundation Nursery, Tavernier, FL	U43-14_Block	20110902	Get from Margaret	Branch tip	RTL	---	4	1	TBD	2	2	3	2	1	0	2	0	0	0	0	3	2	0	0	0	0	0	0	Same as above, a few granular gland cells in cnidoglandular bands have dark pink staining granules
11-188	Coral Restoration Foundation Nursery, Tavernier, FL	U43-14_Block	20110902	Get from Margaret	Branch tip	RTL	---	5-1	1	TBD	3	3	3	NS	NS	NS	2	0	0	0	0	2	NS	0	0	0	0	NS	NS	A few sections through tops of polyps
11-188	Coral Restoration Foundation Nursery, Tavernier, FL	U43-14_Block	20110902	Get from Margaret	Branch tip	RTL	---	5-2	1	Giemsa	3	3	4	2	1	0	2	0	3	0	0	2	4	0	0	0	0	NS	NS	Note loss of epidermal mucocytes, lysing of cells, tissue not as robust here; Giemsa stain reveals reduced mucus production in epidermis, infections in cnidoglandular bands and in many gastrodermal cells in gastrovascular canals
11-188	Coral Restoration Foundation Nursery, Tavernier, FL	U43-14_Block	20110902	Get from Margaret	Branch tip	RTL	---	5-3	1	TBD	3	4	4	4	3	0	3	0	1	0	0	3	3	0	0	0	0	0	0	Same as above
11-188	Coral Restoration Foundation Nursery, Tavernier, FL	U43-14_Block	20110902	Get from Margaret	Branch tip	RTL	---	6-1	1	Giemsa	4	4	4	2	3	0	3	0	1	0	0	4	3	0	0	0	0	NS	NS	Pieces of tissue on slide, margins lysing, no or little necrosis; Giemsa shows RLOs infecting cells, but fewer cells available to infect
11-188	Coral Restoration Foundation Nursery, Tavernier, FL	U43-14_Block	20110902	Get from Margaret	Branch tip	RTL	---	6-2	1	TBD	5	4	5	2	3	0	2	0	5	0	0	NS	2	NS	0	0	0	NS	NS	Attenuated and lysing pieces of tissue on slide; increased i-cells (amoebocytes) in cnidoglandular bands, particularly those with loss of mucocytes and granular gland cells
11-188	Coral Restoration Foundation Nursery, Tavernier, FL	U43-14_Block	20110902	Get from Margaret	Branch tip	RTL	---	6-3	1	TBD	5	4	5	NS	NS	NS	3	0	1	0	0	2	NS	0	0	0	0	NS	NS	Pieces of polyps, not deep, single-cell necrosis present, but not much, rather fragments and lysing, different perhaps because this branch was in better condition towards tip?
11-188	Coral Restoration Foundation Nursery, Tavernier, FL	U43-14_Block	20110902	Get from Margaret	Branch tip	RTL	---	6-3	1	Sample Mean Scores	3.3	3.2	3.7	2.875	2.125	0	2.3	0	1.1	0	0	4	3	0	0	0	0	0	0	RLOs BASED ON GIEMSA
										Min	2	2	3	2	1	0	2	0	0	0	0	2	0	0	0	0	0	0	0
										Max	5	4	5	4	3	0	3	0	5	0	0	4	4	0	0	0	0	0	0
11-190	Coral Restoration Foundation Nursery, Tavernier, FL	U37-Hanging	20110902	Get from Margaret	Branch tip	RTL or WBD?	---	1	1	Giemsa	3	2	3	4	4	2	2	0	1	0	0	3	4	0	0	0	0	0	0	Many dividing zooxanthellae; scattered granular gland cells of cnidoglandular bands have larger dark pink staining granules, rounded, sign of degeneration of these cells; mesoglea markedly attenuated; Giemsa stain reveals numerous infected cells in cnidoglandular bands, loss of mucocytes with fewer infections in tentacle epidermis, RLOs values based on Giemsa results, otherwise not seen, also sma…
11-190	Coral Restoration Foundation Nursery, Tavernier, FL	U37-Hanging	20110902	Get from Margaret	Branch tip	RTL or WBD?	---	2	1	TBD	3	2	3	4	4	4	2	0	1	0	0	2	1	0	0	0	0	0	0	Condition appears to be good, until look at the mesenterial filaments, with mucus, vacuolation, dark pink staining and rounded scattered granular gland cells, etc. Calicodermis deep in polyps is severely attenuated and has lost cells
11-190	Coral Restoration Foundation Nursery, Tavernier, FL	U37-Hanging	20110902	Get from Margaret	Branch tip	RTL or WBD?	---	3-1	1	TBD	NS	NS	NS	NS	NS	NS	NS	NS	NS	NS	NS	NS	NS	NS	NS	NS	NS	NS	NS	Only one small piece of tissue on slide, not enough to judge condition
11-190	Coral Restoration Foundation Nursery, Tavernier, FL	U37-Hanging	20110902	Get from Margaret	Branch tip	RTL or WBD?	---	3-2	1	Giemsa	4	4	4	5	5	4	4	P	NS	0	0	NS	4	NS	0	0	P	0	0	Calicodermis infiltrated with i-cells (amoebocytes), hypertrophied and acidophilic granules in apical portions, sometimes also in gastrodermis; light debris, a couple of nonzooxanthellate ciliates, one crustacean copepod or similar on skeleton, lysing at margin; Giemsa stained slide shows numerous infected gastrodermal cells and filament RLOs, loss of mucocytes and change in mucus quality and qua…
11-190	Coral Restoration Foundation Nursery, Tavernier, FL	U37-Hanging	20110902	Get from Margaret	Branch tip	RTL or WBD?	---	3-3	1	TBD	5	4	5	5	5	4	4	P	1	0	0	NS	NS	NS	0	0	P	NS	NS	Same as above, just a few small pieces of tissue on slide, most costal tissue intact although attenuated
11-190	Coral Restoration Foundation Nursery, Tavernier, FL	U37-Hanging	20110902	Get from Margaret	Branch tip	RTL or WBD?	---	4-1	1	TBD	5	4	5	5	5	4	5	0	5	0	0	3	2	0	0	0	0	NS	NS	One piece of necrotic, vacuolated, attenuated tissue on slide; a few small RLO-infected cells left on tentacle epidermis; light scattered debris trapped in folded agarose, bacteria, bits of cyanobacteria
11-190	Coral Restoration Foundation Nursery, Tavernier, FL	U37-Hanging	20110902	Get from Margaret	Branch tip	RTL or WBD?	---	4-2	1	TBD	5	4	5	5	5	4	5	0	NS	0	0	NS	3	NS	0	0	0	0	0	One piece of necrotic tissue on slide
11-190	Coral Restoration Foundation Nursery, Tavernier, FL	U37-Hanging	20110902	Get from Margaret	Branch tip	RTL or WBD?	---	4-3	1	Giemsa	5	5	5	5	5	4	5	P	3	0	0	1	4	0	0	0	0	0	0	One piece of necrotic, vacuolated, attenuated tissue on slide; a few foci of hypertrophied amoebocytes or i-cells with acidophilic granules along calicodermis at lysing margins, mitotic figures here, a few amoebocytes with debris in them; Giemsa stain shows numerous, but reduced in size, cells infected with RLOs on cnidoglandular bands and gastrodermal cells of gastrovascular canals and mesenteri…
11-190	Coral Restoration Foundation Nursery, Tavernier, FL	U37-Hanging	20110902	Get from Margaret	Branch tip	RTL or WBD?	---	4-4	1	TBD	5	5	5	5	5	4	5	P	3	0	0	NS	3	NS	0	0	0	0	0	Same as above, note also that gastrodermal nematocysts seem to have increased along mesenteries;
11-190	Coral Restoration Foundation Nursery, Tavernier, FL	U37-Hanging	20110902	Get from Margaret	Branch tip	RTL or WBD?	---	4-5	1	TBD	5	NS	NS	NS	NS	NS	NS	NS	NS	NS	NS	NS	NS	NS	NS	NS	NS	NS	NS	One thin piece of fragmented, severely attenuated, necrotic, lysing tissue on slide
11-190	Coral Restoration Foundation Nursery, Tavernier, FL	U37-Hanging	20110902	Get from Margaret	Branch tip	RTL or WBD?	---	4-5	1	Sample Mean Scores	4.44444	3.75	4.375	4.75	4.75	3.75	4	P	2.33333	0	0	3	4	0	0	0	P	0	0	RLOs BASED ON GIEMSA
										Min	3	2	3	4	4	2	2	0	1	0	0	1	1	0	0	0	0	0	0
										Max	5	5	5	5	5	4	5	0	5	0	0	3	4	0	0	0	0	0	0
11-216	French Reef, Site ?, Key Largo, FL	G31	20110929	Get from Margaret	Branch tip	WBD	---	1-1	1	TBD	NS	NS	NS	NS	NS	NS	NS	NS	NS	P	NS	NS	NS	NS	NS	P	0	NS	NS	Piece enrobed, so had been losing tissue; areas of debris, sponge spicules, algae, ciliates with zooxanthellae scattered on slide; on piece of attenuated necrotic tissue, mesenteries and filaments with pycnotic nuclei, lysing cells, spirocysts in absorptive cell regions, many zooxanthellae, small necrotic cell spherules adjacent, with ciliates with zooxanthellae, spherules breaking apart and cell…
11-216	French Reef, Site ?, Key Largo, FL	G31	20110929	Get from Margaret	Branch tip	WBD	---	1-2	1	TBD	5	4	4	5	5	5	4	0	5	0	0	NS	2	NS	0	P	0	NS	NS	Several pieces of necrotic tissue on slide, each surrounded by debris, unknown metazoans, algae, suspect fungal hyphae, organic matrix layers, a few ciliates with zooxanthellae; zooxanthellae still in gastrodermis of surface body wall
11-216	French Reef, Site ?, Key Largo, FL	G31	20110929	Get from Margaret	Branch tip	WBD	---	1-3	1	TBD	NS	NS	NS	NS	NS	NS	NS	NS	NS	NS	NS	NS	NS	NS	NS	NS	NS	NS	NS	No coral tissue on slide, just a couple of areas of debris, algae
11-216	French Reef, Site ?, Key Largo, FL	G31	20110929	Get from Margaret	Branch tip	WBD	---	1-4	1	TBD	5	4	NS	NS	NS	NS	5	P	5	P	0	NS	NS	NS	0	P	0	NS	NS	One piece of necrotic tissue on slide, cells at margin lysing, ciliates with zooxanthellae present, necrotic spherule formation, breaking apart. Calicodermis with eosinophilic granules but attenuated and sloughing or lysing, perhaps before cells had any chance to form a good barrier
11-216	French Reef, Site ?, Key Largo, FL	G31	20110929	Get from Margaret	Branch tip	WBD	---	1-5	1	TBD	NS	NS	NS	NS	NS	NS	NS	NS	NS	NS	NS	NS	NS	NS	NS	NS	NS	NS	NS	Just areas of debris on slide
11-216	French Reef, Site ?, Key Largo, FL	G31	20110929	Get from Margaret	Branch tip	WBD	---	2-1	1	Giemsa	NS	NS	NS	NS	NS	NS	NS	P	NS	0	NS	3	2	P	NS	P	0	NS	NS	Lots of debris on slide, including sponge, spicules, suspect fungal hyphae, right up to lysing cells at tissue margin (2 areas of lysing/necrotic tissue), ciliates with zooxanthellae present; attenuated calicodermis has eosinophilic granules; Giemsa stain shows many suspect viruses, changed epidermal RLOs from NS to 3 and filament RLOs from NS to 2, but little tissue to base this on
11-216	French Reef, Site ?, Key Largo, FL	G31	20110929	Get from Margaret	Branch tip	WBD	---	2-2	1	TBD	5	4	5	NS	NS	NS	5	0	5	0	0	3	NS	P	0	0	0	NS	NS	A couple pieces of coral tissue, large masses of fouling organisms; Giemsa stain shows infected epidermal cells on tentacles, loss of mucocytes and darker staining mucus secretions, some infected gastrodermal cells of gastrovascular canals, not enough of mesenterial filaments left to judge, but a few infected cells on cnidoglandular bands; note many small turquoise spheres in gastrodermal cells o…
11-216	French Reef, Site ?, Key Largo, FL	G31	20110929	Get from Margaret	Branch tip	WBD	---	2-3	1	TBD	NS	NS	NS	NS	NS	NS	NS	NS	NS	NS	NS	NS	NS	NS	NS	NS	NS	NS	NS	Only 3 small pieces of lysing tissue scattered on slide
11-216	French Reef, Site ?, Key Largo, FL	G31	20110929	Get from Margaret	Branch tip	WBD	---	2-3	1	Sample Mean Scores	5	4	4.5	5	5	5	4.66667	P	5	P	0	3	2	P	0	P	0	NS	NS	RLOs BASED ON GIEMSA, average
										Min	5	4	4	5	5	5	4	0	5	0	0	3	2	0	0	0	0	0	0
										Max	5	4	5	5	5	5	5	0	5	0	0	3	2	0	0	0	0	0	0
11-182	Molasses Reef (Shallow), Key Largo, FL	149	20110824	Get from Margaret	Other - mid branch	RTL	---	1-1	1	TBD	5	4	5	NS	5	4	5	0	5	0	0	5	2	NS	0	0	0	NS	NS	3 pieces of degraded tissue on slide; zooxanthellae remaining, but in large vacuoles in gastrodermal cells; Giemsa shows thick dark purple vesiculated mucus in epidermal mucocytes, some have black vesicles, could these be developing RLOs in all mucocytes? Decided to change Epidermal RLO score to 5 from NS; few RLOs in gastrodermis and cnidoglandular bands, necrosis, necrotic spherule formation
11-182	Molasses Reef (Shallow), Key Largo, FL	149	20110824	Get from Margaret	Other - mid branch	RTL	---	1-2	1	TBD	5	NS	NS	NS	NS	NS	NS	NS	NS	P	NS	NS	NS	NS	NS	0	0	NS	NS	A few pieces of degraded tissue, necrotic cell spherules or multinucleated giant cells formation
11-182	Molasses Reef (Shallow), Key Largo, FL	149	20110824	Get from Margaret	Other - mid branch	RTL	---	2-1	1	TBD	5	NS	NS	NS	NS	NS	NS	NS	NS	P	NS	NS	NS	NS	NS	0	0	NS	NS	Same as above
11-182	Molasses Reef (Shallow), Key Largo, FL	149	20110824	Get from Margaret	Other - mid branch	RTL	---	2-2	1	Giemsa	NS	NS	NS	NS	NS	NS	NS	0	NS	P	NS	NS	NS	NS	NS	0	0	NS	NS	One necrotic cell spherule on slide; Giemsa stain shows dark purple mucus on coral tissue pieces and gradual necrosis
11-182	Molasses Reef (Shallow), Key Largo, FL	149	20110824	Get from Margaret	Other - mid branch	RTL	---	3-1	1	TBD	5	4	5	5	5	4	5	0	5	0	0	NS	0	NS	0	0	0	0	0	Degraded tissue section, artifacts of sectioning
11-182	Molasses Reef (Shallow), Key Largo, FL	149	20110824	Get from Margaret	Other - mid branch	RTL	---	3-2	1	TBD	5	4	5	5	5	5	5	0	5	0	0	5	3	0	0	0	0	0	0	Suspect RLOs difficult to see, target infected mucocytes already sloughed off; Giemsa shows that almost all mucocytes of epidermis, polyp and coenenchyme, are infected and shedding minute particles (elementary bodies, as produced by chlamydia, then the larger bodies are reticulate bodies), also formation and breakdown of necrotic cell sperules
11-182	Molasses Reef (Shallow), Key Largo, FL	149	20110824	Get from Margaret	Other - mid branch	RTL	---	3-3	1	TBD	5	4	5	NS	5	4	5	0	5	0	0	NS	NS	NS	0	0	0	0	0	Pieces of pale staining, severely attenuated, lysing tissue, some debris from skeleton on slide
11-182	Molasses Reef (Shallow), Key Largo, FL	149	20110824	Get from Margaret	Other - mid branch	RTL	---	3-4	1	Giemsa	5	4	5	5	5	5	5	P	5	0	0	4	1	0	0	0	0	0	0	Note infiltration of interstitial cells (?) to form epithelia, trying to repair/protect tissue? Secretion of acidophilic granules - skeletal matrix proteins? Looks like mucus on surface has bacteria in it, need to look at with oil 100x on Giemsa slide, zooxanthellae present but not taking up stain much
11-182	Molasses Reef (Shallow), Key Largo, FL	149	20110824	Get from Margaret	Other - mid branch	RTL	---	3-5	1	TBD	5	4	5	NS	5	4	5	0	5	P	0	NS	NS	NS	0	0	0	NS	NS	One piece of degraded tissue on slide, forming necrotic cell spherules
11-182	Molasses Reef (Shallow), Key Largo, FL	149	20110824	Get from Margaret	Other - mid branch	RTL	---	3-6	1	TBD	5	4	5	NS	5	4	5	0	5	P	0	NS	NS	NS	0	0	0	NS	NS	Same as above
11-182	Molasses Reef (Shallow), Key Largo, FL	149	20110824	Get from Margaret	Other - mid branch	RTL	---	3-6	1	Sample Mean Scores	5	4	5	5	5	4.28571	5	P	5	P	0	4	1	0	0	0	0	0	0	RLOs BASED ON GIEMSA
										Min	5	4	5	5	5	4	5	0	5	0	0	4	0	0	0	0	0	0	0
										Max	5	4	5	5	5	5	5	0	5	0	0	5	3	0	0	0	0	0	0
11-183	Molasses Reef (Shallow), Key Largo, FL	149	20110824	Get from Margaret	Branch tip	RTL	---	1-1	1	TBD	4	3	4	5	5	3	4	P	4	0	0	3	1	0	0	0	0	0	0	Two pieces of tissue on slide, difficult to discern suspect RLOs, especially in cnidoglandular bands, several areas of acidoplilic granules in hypertrophied calicodermis, attempt at regeneration?
11-183	Molasses Reef (Shallow), Key Largo, FL	149	20110824	Get from Margaret	Branch tip	RTL	---	1-2	1	Giemsa	5	4	5	5	5	3	5	0	5	P	0	4	3	0	0	0	0	0	0	Several separate pieces of degraded tissue on slide; necrotic cell spherule formation; mucocytes stain very dark purple, mucus layer discharged is thick and stains reddish, strands, unsure if bacteria present; few suspect RLOs in gastrodermal cells or cnidoglandular bands, seems suitable cells to infect not present any more; in mucus layer, darker blue cocci, maybe short rods, these are breaking …
11-183	Molasses Reef (Shallow), Key Largo, FL	149	20110824	Get from Margaret	Branch tip	RTL	---	1-3	1	TBD	5	3	5	4	4	3	5	0	5	0	0	4	3	0	0	P	0	NS	NS	Small group of ciliates with zooxanthellae on one of several pieces on this histoslide, but no more;
11-183	Molasses Reef (Shallow), Key Largo, FL	149	20110824	Get from Margaret	Branch tip	RTL	---	2-1	1	TBD	3	3	4	4	4	2	5	0	5	P	0	5	4	0	0	P	P	NS	NS	Diverse ciliates (with zooxanthellae and without) on skeleton, but not near tissue sections; necrotic spherule formation PHOTOS
11-183	Molasses Reef (Shallow), Key Largo, FL	149	20110824	Get from Margaret	Branch tip	RTL	---	2-2	1	Giemsa	4	3	4	5	5	2	4	P	5	0	0	4	2	0	0	P	0	0	0	A few ciliates with zooxanthellae in gastrovascular canals; one focus sagittal section of calicodermis with hypertrophied interstitial (?) cells filled with abundant apical acidophlic granules; other areas see squamous cells with acidophilic granules; Giemsa stain shows thick layer of mucus, suspect bacteria, darkly stained mucocytes, no RLOs on cnidoglandular bands and few in gastrodermal cells,…
11-183	Molasses Reef (Shallow), Key Largo, FL	149	20110824	Get from Margaret	Branch tip	RTL	---	2-3	1	TBD	4	4	4	5	4	1	4	0	4	0	0	3	2	0	0	P	P	0	0	Several pieces of tissue on slide; thick mucus and surface mucopolysaccharide layer; attenuation and lysing at margins; diverse ciliates in debris on skeleton
11-183	Molasses Reef (Shallow), Key Largo, FL	149	20110824	Get from Margaret	Branch tip	RTL	---	3-1	1	TBD	5	4	5	NS	NS	NS	4	P	5	0	0	NS	NS	0	0	0	0	NS	NS	Three small pieces of degraded tissue on slide; formation of calicodermis granules
11-183	Molasses Reef (Shallow), Key Largo, FL	149	20110824	Get from Margaret	Branch tip	RTL	---	3-2	1	TBD	5	4	5	NS	NS	NS	4	0	5	0	0	5	NS	0	0	0	0	NS	NS	One small piece of tissue on slide; necrosis and lysing of cells
11-183	Molasses Reef (Shallow), Key Largo, FL	149	20110824	Get from Margaret	Branch tip	RTL	---	3-3	1	TBD	NS	NS	NS	NS	NS	NS	NS	NS	NS	NS	NS	NS	NS	NS	NS	NS	NS	NS	NS	No tissue on slide
11-183	Molasses Reef (Shallow), Key Largo, FL	149	20110824	Get from Margaret	Branch tip	RTL	---	3-3	1	Sample Mean Scores	4.375	3.5	4.5	4.66667	4.5	2.33333	4.375	P	4.75	P	0	4	3	0	0	P	P	0	0	RLOs BASED ON GIEMSA
										Min	3	3	4	4	4	1	4	0	4	0	0	3	1	0	0	0	0	0	0
										Max	5	4	5	5	5	3	5	0	5	0	0	5	4	0	0	0	0	0	0
Table 6	Comparison of histological observations on mitigation treatment colonies
							=NO FURTHER TISSUE LOSS			MARGARET'S TAKE
Site	n=	Histo Numbers		Date Collected	Disease	Treatment	Success	Not Success
Aquarius	1	11-158		20110622	TLCAP(F)	EB	EB			confirm
Aquarius	1	11-146		20110622	WBD	C and EB	EB	C	and frag on sediment	C did lose tissue, EB did not, prior to snail infestation
Aquarius	1	11-160		20110622	WBD	EX K30	EX		snail?	confirm
Aquarius	1	11-161		20110622	WBD	C and EB	C and EB			confirm
French Reef	1	11-138		20110517	WBD/RTL	EB	EB			confirm
French Reef	1	11-184		20110901	RTL	C and EB		C and EB		confirm
Molasses Reef	1	11-169		20110714	RTL	EB	Partly	but colony died by Sept.		confirm
Molasses Reef	1	11-170		20110714	RTL	EX and EB	EX and EB			confirm
Molasses Reef	1	11-171		20110725	RTL	EB		TL continued		confirm
Molasses Reef	1	11-172		20110725	RTL	EB		EB 5/6 tissue loss		confirm
Pickles Reef	1	11-192		20110902	RTL	EB		colony dead in 1 month		confirm
	11	11 colonies sampled					6 + 1 partly	5
11-146	Aquarius, Conch Deep, Key Largo, FL	B5 (a)	20110622	52 ft	Branch tip	WBD	A	1a	1	Giemsa	3	2	3	4	2	0	3	0	1	0	0	2	3	0	0	0	0	0	0	Note more suspect RLOs in cnidoglandular bands; few seen infecting tentacle mucocytes, not much of this tissue evident on slide however; Giemsa shows change in epidermal RLOs from 3 to 2 and no change in filament RLOs
11-146	Aquarius, Conch Deep, Key Largo, FL	B5 (a)	20110622	52 ft	Branch tip	WBD	A	2a	1	TBD	3	2	3	4	1	0	3	0	1	0	0	2	2	0	0	0	0	0	0	Not much tentacle tissue again
11-146	Aquarius, Conch Deep, Key Largo, FL	B5 (a)	20110622	52 ft	Branch tip	WBD	A	3a-1-1	1	TBD	NS	NS	NS	NS	NS	NS	NS	NS	NS	NS	NS	NS	NS	NS	NS	0	P	NS	NS	No tissue on slide, only ciliates with large nucleus and no zooxanthelle inside, and a few cyanobacterial strands
11-146	Aquarius, Conch Deep, Key Largo, FL	B5 (a)	20110622	52 ft	Branch tip	WBD	A	3a-1-2	1	TBD	5	3	4	5	5	5	4	P	3	0	0	NS	NS	NS	0	0	P	0	0	Cyanobacterial filaments and ciliates without zooxanthellae on skeleton, nematode, small crustacean, cells necrotic and lysing, some foci of hypertrophied calicoblasts with eosinophilic granules and vacuolated at tissue loss margin (why?), adjacent to gastrodermis with lysing zooxanthellae; cnidoglandular bands lysing, unsure if RLOs present, some tentacle tissue, but no RLOs detectable, perhaps …
11-146	Aquarius, Conch Deep, Key Largo, FL	B5 (a)	20110622	52 ft	Branch tip	WBD	A	3a-1-3	1	TBD	5	4	5	5	5	5	4	0	4	0	0	NS	NS	NS	0	0	0	0	0	Same as above, tentacle epidermal cells severely attenuated, gastrodermis attenuated, vacuolated, zooxanthellae in gastrodermis of gastrovascular canals degenerating first, calicodermis severely attenuated
11-146	Aquarius, Conch Deep, Key Largo, FL	B5 (a)	20110622	52 ft	Branch tip	WBD	A	3a-1-4	1	TBD	NS	NS	NS	NS	NS	NS	NS	NS	NS	NS	NS	NS	NS	NS	NS	NS	NS	NS	NS	Small piece of lysing tissue on slide
11-146	Aquarius, Conch Deep, Key Largo, FL	B5 (a)	20110622	52 ft	Branch tip	WBD	A	3a-2-1	1	TBD	NS	NS	NS	NS	NS	NS	NS	NS	NS	NS	NS	NS	NS	NS	NS	NS	NS	NS	NS	No tissue on slide
11-146	Aquarius, Conch Deep, Key Largo, FL	B5 (a)	20110622	52 ft	Branch tip	WBD	A	3a-2-2	1	TBD	5	4	5	5	4	2	4	P	4	0	0	2	3	0	0	0	P	NS	NS	Sparsely scattered ciliates with single large nucleus and no zooxanthellae (possibly in a matrix or surrounded by a very thin test?), well away from severely attenuated coral tissue; foci of cells forming an epithelium along calicodermis, large nuclei, prominent nucleoli, full of acidophilic granules, perhaps these are amoebocytes mounting a defense but then lysing (could coral recover if they do…
11-146	Aquarius, Conch Deep, Key Largo, FL	B5 (a)	20110622	52 ft	Branch tip	WBD	A	3a-2-3	1	TBD	5	4	5	NS	NS	NS	NS	NS	NS	NS	NS	NS	NS	NS	NS	0	P	NS	NS	Thin piece of surface body wall on slide, large-nucleated ciliates well away from coral tissue
11-146	Aquarius, Conch Deep, Key Largo, FL	B5 (a)	20110622	52 ft	Branch tip	WBD	A	3a-2-4	1	TBD	NS	NS	NS	NS	NS	NS	NS	NS	NS	NS	NS	NS	NS	NS	NS	NS	NS	NS	NS	No tissue on slide
11-146	Aquarius, Conch Deep, Key Largo, FL	B5 (a)	20110622	52 ft	Branch tip	WBD	A	1b	1	TBD	4	4	4	4	3	1	4	P	3	0	0	4	1	0	0	0	0	0	0	Note suspect amoebocytes and acidophilic granule production in calicodermis aboral areas and bases of polyps
11-146	Aquarius, Conch Deep, Key Largo, FL	B5 (a)	20110622	52 ft	Branch tip	WBD	A	2b	0	0	NO SECTION	NO SECTION	NO SECTION	NO SECTION	NO SECTION	NO SECTION	NO SECTION	NO SECTION	NO SECTION	NO SECTION	NO SECTION	NO SECTION	NO SECTION	NO SECTION	NO SECTION	NO SECTION	NO SECTION	NO SECTION	NO SECTION	NO SECTION
11-146	Aquarius, Conch Deep, Key Largo, FL	B5 (a)	20110622	52 ft	Branch tip	WBD	A	3b-1	1	TBD	4	3	4	NS	NS	NS	4	0	2	0	0	1	NS	0	0	0	0	NS	NS	Tissues, some foci of epidermis, markedly attenuated, why few RLOs seen? No sections through many structures
11-146	Aquarius, Conch Deep, Key Largo, FL	B5 (a)	20110622	52 ft	Branch tip	WBD	A	3b-2	1	TBD	4	3	4	NS	NS	NS	4	0	3	0	0	1	NS	0	0	0	0	NS	NS	Same as above
11-146	Aquarius, Conch Deep, Key Largo, FL	B5 (a)	20110622	52 ft	Branch tip	WBD	A	4b-1-1	1	TBD	NS	NS	NS	NS	NS	NS	NS	NS	NS	NS	NS	NS	NS	NS	NS	0	P	NS	NS	No coral tissue on slide, couple areas of large-nucleated ciliates lacking zooxanthellae, possible cyanobacterial filaments, eosinophilic to basophilic strands, metazoans--fouling community
11-146	Aquarius, Conch Deep, Key Largo, FL	B5 (a)	20110622	52 ft	Branch tip	WBD	A	4b-1-2	1	TBD	NS	NS	NS	NS	NS	NS	NS	NS	NS	NS	NS	NS	NS	NS	NS	0	P	NS	NS	Similar to above, strands pigmented black
11-146	Aquarius, Conch Deep, Key Largo, FL	B5 (a)	20110622	52 ft	Branch tip	WBD	A	4b-1-3	1	TBD	NS	NS	NS	NS	NS	NS	NS	NS	NS	NS	NS	NS	NS	NS	NS	NS	NS	NS	NS	Small amount of fouling organisms on slide
11-146	Aquarius, Conch Deep, Key Largo, FL	B5 (a)	20110622	52 ft	Branch tip	WBD	A	4b-1-4	1	TBD	NS	NS	NS	NS	NS	NS	NS	NS	NS	NS	NS	NS	NS	NS	NS	0	P	NS	NS	Diverse organisms, large-nucleated ciliates, eosinophilic and pigmented strands, sponge spicule fragments, no coral tissue
11-146	Aquarius, Conch Deep, Key Largo, FL	B5 (a)	20110622	52 ft	Branch tip	WBD	A	4b-2-1	1	TBD	NS	NS	NS	NS	NS	NS	NS	NS	NS	NS	NS	NS	NS	NS	NS	0	P	NS	NS	Diverse organisms, large-nucleated ciliates, eosinophilic and pigmented strands, no coral tissue
11-146	Aquarius, Conch Deep, Key Largo, FL	B5 (a)	20110622	52 ft	Branch tip	WBD	A	4b-2-2	1	TBD	NS	NS	NS	NS	NS	NS	NS	NS	NS	NS	NS	NS	NS	NS	NS	0	P	NS	NS	Diverse organisms, large-nucleated ciliates, eosinophilic and pigmented strands, no coral tissue
11-146	Aquarius, Conch Deep, Key Largo, FL	B5 (a)	20110622	52 ft	Branch tip	WBD	A	4b-2-3	1	TBD	NS	NS	NS	NS	NS	NS	NS	NS	NS	NS	NS	NS	NS	NS	NS	0	P	NS	NS	Large-nucleated ciliates mostly, no coral tissue
11-146	Aquarius, Conch Deep, Key Largo, FL	B5 (a)	20110622	52 ft	Branch tip	WBD	A	4b-2-4	1	TBD	NS	NS	NS	NS	NS	NS	NS	NS	NS	NS	NS	NS	NS	NS	NS	NS	NS	NS	NS	Some pigment granule cells in a matrix outlined by cells, no coral tissue
11-146	Aquarius, Conch Deep, Key Largo, FL	B5 (b)	20110622	52 ft	Branch tip	WBD	B	1-1-1	1	TBD	NS	NS	NS	NS	NS	NS	NS	NS	NS	NS	NS	NS	NS	NS	NS	NS	NS	NS	NS	Nothing on histoslide
11-146	Aquarius, Conch Deep, Key Largo, FL	B5 (b)	20110622	52 ft	Branch tip	WBD	B	1-1-2	1	TBD	3	3	3	1	3	3	3	0	1	0	0	3	0	0	0	P	0	NS	NS	Large ciliates with zooxanthellae inside along tissue loss margin and gastrovascular canals, necrosis and lysing of coral tissue, still intact along surface body wall and polyps
11-146	Aquarius, Conch Deep, Key Largo, FL	B5 (b)	20110622	52 ft	Branch tip	WBD	B	1-1-3	1	TBD	4	3	3	NS	NS	NS	4	0	3	P	0	3	NS	0	0	P	0	NS	NS	Tissue necrosis and lysing at margin, large globules or giant cells of necrotic cells on skeleton, ciliates with zooxanthellae along margin; necrotic cell bundle trapped in gastrovascular canal
11-146	Aquarius, Conch Deep, Key Largo, FL	B5 (b)	20110622	52 ft	Branch tip	WBD	B	1-1-4	1	TBD	NS	NS	NS	NS	NS	NS	NS	NS	NS	NS	NS	NS	NS	NS	NS	NS	NS	NS	NS	Only small piece of necrotic, lysing tissue on slide
11-146	Aquarius, Conch Deep, Key Largo, FL	B5 (b)	20110622	52 ft	Branch tip	WBD	B	1-2-1	1	TBD	5	3	4	NS	NS	NS	5	0	NS	P	NS	NS	NS	NS	NS	P	0	NS	NS	A few small pieces of tissue, necrosis and lysing along margin, with zooxanthellae ciliates; a distance away on skeleton are giant necrotic cell masses
11-146	Aquarius, Conch Deep, Key Largo, FL	B5 (b)	20110622	52 ft	Branch tip	WBD	B	1-2-2	1	TBD	5	3	5	NS	5	4	5	0	3	0	0	4	0	0	0	P	0	NS	NS	Note ciliates next to swollen and lysing mesoglea, gastrodermal cells were necrotic and lysing, sloughed off, nutritive muscular cells of mesenteries dying and mesogleal pleats degraded; surface body wall intact but cell loss, mild necrosis
11-146	Aquarius, Conch Deep, Key Largo, FL	B5 (b)	20110622	52 ft	Branch tip	WBD	B	1-2-3	1	TBD	5	3	4	NS	NS	NS	4	0	2	0	0	2	NS	0	0	P	0	NS	NS	A few pieces of necrotic tissue on slide, large ciliates with zooxanthellae adjacent to the lysing tissue, several masses of necrotic cells
11-146	Aquarius, Conch Deep, Key Largo, FL	B5 (b)	20110622	52 ft	Branch tip	WBD	B	1-2-4	1	TBD	5	3	5	NS	NS	NS	4	0	3	0	0	3	NS	0	0	P	0	NS	NS	Ciliates with zooxanthellae at margin of lysing tissue and in gastrovascular canals, full of cell debris; only a few pieces of tissue, lots of zooxanthellae in remaining gastrodermis
11-146	Aquarius, Conch Deep, Key Largo, FL	B5 (b)	20110622	52 ft	Branch tip	WBD	B	2-1-1	1	TBD	NS	NS	NS	NS	NS	NS	NS	NS	NS	P	NS	NS	NS	NS	NS	NS	NS	NS	NS	Sections through nematodes and massses of necrotic coral cells: PHOTOS; note diversity of cells forming these spherules, some with more of a protein coating than others (basement membrane, mesoglea?)
11-146	Aquarius, Conch Deep, Key Largo, FL	B5 (b)	20110622	52 ft	Branch tip	WBD	B	2-1-2	1	TBD	NS	NS	NS	NS	NS	NS	NS	NS	NS	NS	NS	NS	NS	NS	NS	NS	NS	NS	NS	No tissue on slide
11-146	Aquarius, Conch Deep, Key Largo, FL	B5 (b)	20110622	52 ft	Branch tip	WBD	B	2-1-3	1	TBD	NS	NS	NS	NS	NS	NS	NS	NS	NS	P	NS	NS	NS	NS	NS	NS	NS	NS	NS	No tissue on slide, but several diverse examples of the necrotic cell masses
11-146	Aquarius, Conch Deep, Key Largo, FL	B5 (b)	20110622	52 ft	Branch tip	WBD	B	2-1-4	1	TBD	NS	NS	NS	NS	NS	NS	NS	NS	NS	NS	NS	NS	NS	NS	NS	NS	NS	NS	NS	No tissue on slide
11-146	Aquarius, Conch Deep, Key Largo, FL	B5 (b)	20110622	52 ft	Branch tip	WBD	B	2-2-1	1	TBD	NS	NS	NS	NS	NS	NS	NS	NS	NS	NS	NS	NS	NS	NS	NS	NS	NS	NS	NS	No tissue on slide
11-146	Aquarius, Conch Deep, Key Largo, FL	B5 (b)	20110622	52 ft	Branch tip	WBD	B	2-2-2	1	TBD	NS	NS	NS	NS	NS	NS	NS	NS	NS	P	NS	NS	NS	NS	NS	NS	NS	NS	NS	No tissue on slide; three examples of the necrotic cell masses
11-146	Aquarius, Conch Deep, Key Largo, FL	B5 (b)	20110622	52 ft	Branch tip	WBD	B	2-2-3	1	TBD	NS	NS	NS	NS	NS	NS	NS	NS	NS	P	NS	NS	NS	NS	NS	NS	NS	NS	NS	No tissue on slide, but several diverse examples of the necrotic cell masses
11-146	Aquarius, Conch Deep, Key Largo, FL	B5 (b)	20110622	52 ft	Branch tip	WBD	B	2-2-4	1	TBD	NS	NS	NS	NS	NS	NS	NS	NS	NS	P	NS	NS	NS	NS	NS	NS	NS	NS	NS	No tissue on slide, but several diverse examples of the necrotic cell masses
11-146	Aquarius, Conch Deep, Key Largo, FL	B5 (b)	20110622	52 ft	Branch tip	WBD	B	2-2-4	1	Sample Mean Scores	4.33333	3.13333	4.06667	4	3.5	2.5	3.92857	P	2.53846	P	0	2.45455	3	0	0	P	P	0	0	RLOs based on Giemsa, average all observations for epidermal, Giemsa only for filament RLOs
										Min	3	2	3	1	1	0	3	0	1	0	0	1	0	0	0	0	0	0	0
										Max	5	4	5	5	5	5	5	0	4	0	0	4	3	0	0	0	0	0	0
11-158	Aquarius, Conch Deep, Key Largo, FL	Y69	20110622	52 ft	Branch tip	Suspect fireworm predation TLCAP(F)	---	1-1-1	1	TBD	NS	NS	NS	NS	NS	NS	NS	NS	NS	0	NS	NS	NS	NS	NS	P	0	NS	NS	One small section through a polyp, couple other bits of tissue on slide, not enough to adequately judge condition, but necrosis of cells evident, with ciliates containing zooxanthellae in the area
11-158	Aquarius, Conch Deep, Key Largo, FL	Y69	20110622	52 ft	Branch tip	Suspect fireworm predation TLCAP(F)	---	1-1-2	1	TBD	4	3	4	3	3	1	4	0	3	P	0	4	0	0	0	0	0	0	0	Loss of mucocytes on tentacles so few infected ones seen; great example of formation of the necrotic cell balls as the calicodermis becomes attenuated, proteins denature but still on mesoglea, collapses around necrotic epithelial cells. A few ciliates with zooxanthellae present, but cells are lysing on their own; diverse composition of the necrotic cell balls (spheroid to ellipsoid in plane secti…
11-158	Aquarius, Conch Deep, Key Largo, FL	Y69	20110622	52 ft	Branch tip	Suspect fireworm predation TLCAP(F)	---	1-1-3	1	Giemsa	4	3	4	3	2	1	4	0	4	P	0	3	2	0	0	0	0	0	0	Same as above; Giemsa shows no change in epidermal RLOs and change in filament RLOs from 0 to 2
11-158	Aquarius, Conch Deep, Key Largo, FL	Y69	20110622	52 ft	Branch tip	Suspect fireworm predation TLCAP(F)	---	1-1-4	1	TBD	4	3	3	4	2	1	4	0	NS	P	0	NS	0	NS	0	P	0	NS	NS	Same as above, ciliates with zooxanthellae where skeleton was, only a few; formation of the necrotic cell spherules
11-158	Aquarius, Conch Deep, Key Largo, FL	Y69	20110622	52 ft	Branch tip	Suspect fireworm predation TLCAP(F)	---	1-2-1	1	TBD	NS	NS	NS	NS	NS	NS	NS	NS	NS	0	NS	NS	NS	NS	NS	P	0	NS	NS	A little tissue on slide, necrosis and lysing, a few ciliates with zooxanthellae
11-158	Aquarius, Conch Deep, Key Largo, FL	Y69	20110622	52 ft	Branch tip	Suspect fireworm predation TLCAP(F)	---	1-2-2	1	TBD	5	3	4	4	1	1	4	0	4	0	0	3	0	0	0	P	0	0	0	Same as above, PHOTOS
11-158	Aquarius, Conch Deep, Key Largo, FL	Y69	20110622	52 ft	Branch tip	Suspect fireworm predation TLCAP(F)	---	1-2-3	1	TBD	NS	NS	NS	NS	NS	NS	NS	NS	NS	NS	NS	NS	NS	NS	NS	NS	NS	NS	NS	A few small pieces of tissue on slide, but not enough to judge, PHOTOS
11-158	Aquarius, Conch Deep, Key Largo, FL	Y69	20110622	52 ft	Branch tip	Suspect fireworm predation TLCAP(F)	---	1-2-4	1	TBD
11-158	Aquarius, Conch Deep, Key Largo, FL	Y69	20110622	52 ft	Branch tip	Suspect fireworm predation TLCAP(F)	---	2-1-1	1	TBD	NS	NS	NS	NS	NS	NS	NS	NS	NS	NS	NS	NS	NS	NS	NS	NS	NS	NS	NS	Assorted fouling organisms and debris on slide
11-158	Aquarius, Conch Deep, Key Largo, FL	Y69	20110622	52 ft	Branch tip	Suspect fireworm predation TLCAP(F)	---	2-1-2	1	TBD	NS	NS	NS	NS	NS	NS	NS	NS	NS	P	NS	NS	NS	NS	NS	NS	NS	NS	NS	Numerous necrotic cell spherules, various morphologies and cell types enclosed
11-158	Aquarius, Conch Deep, Key Largo, FL	Y69	20110622	52 ft	Branch tip	Suspect fireworm predation TLCAP(F)	---	2-1-3	1	TBD	NS	NS	NS	NS	NS	NS	NS	NS	NS	P	NS	NS	NS	NS	NS	NS	NS	NS	NS	Numerous necrotic cell spherules, various morphologies and cell types enclosed
11-158	Aquarius, Conch Deep, Key Largo, FL	Y69	20110622	52 ft	Branch tip	Suspect fireworm predation TLCAP(F)	---	2-2-1	1	TBD	NS	NS	NS	NS	NS	NS	NS	NS	NS	P	NS	NS	NS	NS	NS	NS	NS	NS	NS	Numerous necrotic cell spherules, various morphologies and cell types enclosed
11-158	Aquarius, Conch Deep, Key Largo, FL	Y69	20110622	52 ft	Branch tip	Suspect fireworm predation TLCAP(F)	---	2-2-2	1	TBD	NS	NS	NS	NS	NS	NS	NS	NS	NS	NS	NS	NS	NS	NS	NS	NS	NS	NS	NS	Assorted fouling organisms and debris on slide
11-158	Aquarius, Conch Deep, Key Largo, FL	Y69	20110622	52 ft	Branch tip	Suspect fireworm predation TLCAP(F)	---	2-2-3	1	TBD	NS	NS	NS	NS	NS	NS	NS	NS	NS	NS	NS	NS	NS	NS	NS	NS	NS	NS	NS	A few areas of debris or unknown organisms on slide
11-158	Aquarius, Conch Deep, Key Largo, FL	Y69	20110622	52 ft	Branch tip	Suspect fireworm predation TLCAP(F)	---	2-2-3	1	Sample Mean Scores	4.25	3	3.75	3.5	2	1	4	0	3.66667	P	0	3	2	0	0	P	0	0	0	RLOs BASED ON GIEMSA
										Min	4	3	3	3	1	1	4	0	3	0	0	3	0	0	0	0	0	0	0
										Max	5	3	4	4	3	1	4	0	4	0	0	4	2	0	0	0	0	0	0
11-160	Aquarius, Conch Deep, Key Largo, FL	Y15	20110622	52 ft	Base of branch	WBD	---	1-1-1	1	TBD	NS	NS	NS	NS	NS	NS	NS	NS	NS	NS	NS	NS	NS	NS	NS	NS	NS	NS	NS	One small piece of highly attenuated, lysing tissue on slide
11-160	Aquarius, Conch Deep, Key Largo, FL	Y15	20110622	52 ft	Base of branch	WBD	---	1-1-2	1	Giemsa	4	3	2	5	4	2	4	0	1	0	0	2	3	0	0	0	0	0	0	Note variably sized-shaped nuclei in calicodermis-gastrodermis as necrosis and lysing begins; few RLOs seen because not much tentacle-oral disk tissue on slide and very pale in cnidoglandular bands as those are necrotic and lysing; Giemsa shows change in epidermal RLOs from 1 to 2 and filament RLOs from 2 to 3
11-160	Aquarius, Conch Deep, Key Largo, FL	Y15	20110622	52 ft	Base of branch	WBD	---	1-1-3	1	TBD	5	3	4	4	4	2	4	0	3	0	0	3	3	0	0	0	0	0	0	More suspect RLOs on tentacles, but again loss of mucocytes
11-160	Aquarius, Conch Deep, Key Largo, FL	Y15	20110622	52 ft	Base of branch	WBD	---	1-1-4	1	TBD	5	3	5	4	4	2	4	0	4	0	0	3	3	0	0	0	0	0	0	Same as above; GIEMSA - also multifocal infected gastrodermal cells lining gastrovascular canals and surface body wall, epidermal mucus discharge thin and vacuolated
11-160	Aquarius, Conch Deep, Key Largo, FL	Y15	20110622	52 ft	Base of branch	WBD	---	1-2-1	1	TBD	5	3	5	NS	NS	NS	5	0	5	0	0	NS	NS	NS	0	0	0	NS	NS	Small pieces of attenuated tissue on slide, most structures not present, necrosis and lysis present
11-160	Aquarius, Conch Deep, Key Largo, FL	Y15	20110622	52 ft	Base of branch	WBD	---	1-2-2	1	TBD	5	3	5	5	5	3	4	0	5	0	0	NS	3	NS	0	0	0	NS	NS	More tissue, no tentacles or oral disk
11-160	Aquarius, Conch Deep, Key Largo, FL	Y15	20110622	52 ft	Base of branch	WBD	---	1-2-3	1	TBD	5	3	5	5	5	2	5	0	5	0	0	NS	3	NS	0	0	0	NS	NS	Same as above
11-160	Aquarius, Conch Deep, Key Largo, FL	Y15	20110622	52 ft	Base of branch	WBD	---	1-2-4	1	TBD	5	4	5	5	5	4	5	0	5	0	0	NS	3	NS	0	0	0	NS	NS	Same as above
11-160	Aquarius, Conch Deep, Key Largo, FL	Y15	20110622	52 ft	Base of branch	WBD	---	2-1-1	1	TBD	NS	NS	NS	NS	NS	NS	NS	NS	NS	NS	NS	NS	NS	NS	NS	NS	NS	NS	NS	No tissue on slide
11-160	Aquarius, Conch Deep, Key Largo, FL	Y15	20110622	52 ft	Base of branch	WBD	---	2-1-2	1	TBD	5	4	5	5	5	2	5	0	5	0	0	2	3	0	0	0	0	0	0	Few mucocytes seen in tentacles and oral disk, a few infected with RLOs
11-160	Aquarius, Conch Deep, Key Largo, FL	Y15	20110622	52 ft	Base of branch	WBD	---	2-1-3	1	TBD	5	4	5	4	4	2	5	0	5	0	0	4	3	0	0	0	0	NS	NS	Loss of mucocytes, but more RLOs
11-160	Aquarius, Conch Deep, Key Largo, FL	Y15	20110622	52 ft	Base of branch	WBD	---	2-1-4	1	TBD	5	4	5	3	NS	1	4	0	3	0	0	4	2	0	0	0	0	NS	NS	A couple of pieces of tissue on slide, necrosis and lysing present
11-160	Aquarius, Conch Deep, Key Largo, FL	Y15	20110622	52 ft	Base of branch	WBD	---	2-2-1	1	TBD	NS	NS	NS	NS	NS	NS	NS	NS	NS	NS	NS	NS	NS	NS	NS	NS	NS	NS	NS	No tissue on slide
11-160	Aquarius, Conch Deep, Key Largo, FL	Y15	20110622	52 ft	Base of branch	WBD	---	2-2-2	1	TBD	NS	NS	NS	NS	NS	NS	NS	NS	NS	NS	NS	NS	NS	NS	NS	NS	NS	NS	NS	No tissue on slide
11-160	Aquarius, Conch Deep, Key Largo, FL	Y15	20110622	52 ft	Base of branch	WBD	---	2-2-3	1	TBD	NS	NS	NS	NS	NS	NS	NS	NS	NS	NS	NS	NS	NS	NS	NS	NS	NS	NS	NS	No tissue on slide
11-160	Aquarius, Conch Deep, Key Largo, FL	Y15	20110622	52 ft	Base of branch	WBD	---	2-2-4	1	TBD	5	5	5	4	4	1	4	0	5	0	0	NS	2	NS	0	0	0	NS	NS	One small piece of tissue on slide, necrosis and sloughing
11-160	Aquarius, Conch Deep, Key Largo, FL	Y15	20110622	52 ft	Base of branch	WBD	---	3-1	1	TBD	4	4	5	4	3	1	4	0	3	0	0	4	3	0	0	0	0	0	0	Lots of sections of mesenterial filaments, cell loss, necrosis just evident
11-160	Aquarius, Conch Deep, Key Largo, FL	Y15	20110622	52 ft	Base of branch	WBD	---	3-2	1	TBD	4	4	5	4	4	1	5	0	4	0	0	NS	4	0	0	0	0	0	0	Same as above
11-160	Aquarius, Conch Deep, Key Largo, FL	Y15	20110622	52 ft	Base of branch	WBD	---	3-3	1	TBD	4	3	4	3	3	0	4	0	4	0	0	1	NS	0	0	0	0	NS	NS	One small piece of tissue on slide, greatly attenuated cells
11-160	Aquarius, Conch Deep, Key Largo, FL	Y15	20110622	52 ft	Base of branch	WBD	---	3-4	1	TBD	NS	NS	NS	NS	NS	NS	NS	NS	NS	NS	NS	NS	NS	NS	NS	NS	NS	NS	NS	No tissue on slide
11-160	Aquarius, Conch Deep, Key Largo, FL	Y15	20110622	52 ft	Base of branch	WBD	---	3-4	1	Sample Mean Scores	4.71429	3.57143	4.64286	4.23077	4.16667	1.76923	4.42857	0	4.07143	0	0	2.875	2.91667	0	0	0	0	0	0	RLOs based on Giemsa, average of all observation
										Min	4	3	2	3	3	0	4	0	1	0	0	1	2	0	0	0	0	0	0
										Max	5	5	5	5	5	4	5	0	5	0	0	4	4	0	0	0	0	0	0
11-161	Aquarius, Conch Deep, Key Largo, FL	Y17	20110622	52 ft	Branch tip	WBD	---	1	1	Giemsa	4	4	4	4	3	2	4	0	5	0	0	4	5	0	0	0	0	0	0	Light mucus in mucocytes on Giemsa-stained slide, numerous suspect RLOs in gastrodermis of gastrovascular canals, cnidoglandular bands loaded with them (so 5 from this) ; maybe other bacteria in surface body wall mucocytes? TAKE PHOTOS
11-161	Aquarius, Conch Deep, Key Largo, FL	Y17	20110622	52 ft	Branch tip	WBD	---	2-1-1	1	TBD	NS	NS	NS	NS	NS	NS	NS	NS	NS	NS	NS	NS	NS	NS	NS	NS	NS	NS	NS	No tissue on slide
11-161	Aquarius, Conch Deep, Key Largo, FL	Y17	20110622	52 ft	Branch tip	WBD	---	2-1-2	1	TBD	NS	NS	NS	NS	NS	NS	NS	NS	NS	0	NS	NS	NS	NS	NS	0	P	NS	NS	One small piece of lysing tissue on slide, debris, bacteria, a few ciliates with large nuclei but no zooxanthellae remain on skeleton
11-161	Aquarius, Conch Deep, Key Largo, FL	Y17	20110622	52 ft	Branch tip	WBD	---	2-1-3	1	TBD	5	4	5	5	5	3	5	0	4	0	0	4	5	0	0	0	0	2	0	Lysing tissue on H&E, but see Giemsa-stained slides, loaded with suspect RLOs, including actinopharynx
11-161	Aquarius, Conch Deep, Key Largo, FL	Y17	20110622	52 ft	Branch tip	WBD	---	2-1-4	1	TBD	5	4	5	NS	NS	NS	5	P	5	0	0	5	5	0	0	0	0	0	0	Note columnar epithelium formed from stem cells? Acidophilic granules, is this a protective mechanism or trying to produce more skeleton or tissue?
11-161	Aquarius, Conch Deep, Key Largo, FL	Y17	20110622	52 ft	Branch tip	WBD	---	2-2-1	1	TBD	NS	NS	NS	NS	NS	NS	NS	0	NS	0	NS	NS	NS	0	NS	0	0	NS	NS	No tissue on slide
11-161	Aquarius, Conch Deep, Key Largo, FL	Y17	20110622	52 ft	Branch tip	WBD	---	2-2-2	1	TBD	5	4	4	5	5	4	5	0	4	0	0	NS	5	0	0	0	0	0	0	Metazoans and debris on slide; necrosis and lysing along margin
11-161	Aquarius, Conch Deep, Key Largo, FL	Y17	20110622	52 ft	Branch tip	WBD	---	2-2-3	1	Giemsa	5	4	5	5	5	4	5	0	5	0	0	5	5	0	0	0	0	0	0	Lysing along margin, debris and late stage lysing strands of cells on skeleton, elongated filamentous microorganisms (bacteria?) associated with this debris or on it, but do not seem to be primary consumers of living coral cells; the suspect RLOs infecting the tissue
11-161	Aquarius, Conch Deep, Key Largo, FL	Y17	20110622	52 ft	Branch tip	WBD	---	2-2-4	1	TBD	NS	NS	NS	NS	NS	NS	NS	NS	NS	NS	NS	NS	NS	NS	NS	NS	NS	NS	NS	No tissue on slide
11-161	Aquarius, Conch Deep, Key Largo, FL	Y17	20110622	52 ft	Branch tip	WBD	---	3-1-1	1	TBD	NS	NS	NS	NS	NS	NS	NS	NS	NS	NS	NS	NS	NS	NS	NS	NS	NS	NS	NS	Diverse debris on slide, no tissue
11-161	Aquarius, Conch Deep, Key Largo, FL	Y17	20110622	52 ft	Branch tip	WBD	---	3-1-2	1	Giemsa	5	5	5	5	5	4	5	P	5	0	0	5	5	0	0	0	0	NS	NS	Diverse debris, large chitin-outlined portions of a worm or crustacean, smaller crustaceans and worms, small piece of coral tissue in very poor condition, good entrapment of what was on skeleton; calicoblasts with acidophilic granules along margins
11-161	Aquarius, Conch Deep, Key Largo, FL	Y17	20110622	52 ft	Branch tip	WBD	---	3-1-3	1	Giemsa	5	4	5	5	5	4	5	P	5	0	0	5	5	0	0	0	0	NS	NS	Multifocal acidophilic granules in calicoblasts, in other areas just lyse; filamentous suspect bacteria on skeleton, most not in tissue
11-161	Aquarius, Conch Deep, Key Largo, FL	Y17	20110622	52 ft	Branch tip	WBD	---	3-1-4	1	TBD	5	4	5	5	5	5	5	0	5	0	0	NS	5	0	0	0	0	NS	NS	Small piece of tissue on slide
11-161	Aquarius, Conch Deep, Key Largo, FL	Y17	20110622	52 ft	Branch tip	WBD	---	3-2-1	1	TBD	NS	NS	NS	NS	NS	NS	NS	0	NS	0	NS	NS	NS	0	NS	0	0	NS	NS	Small piece of tissue and skeletal debris, unknown organisms on slide
11-161	Aquarius, Conch Deep, Key Largo, FL	Y17	20110622	52 ft	Branch tip	WBD	---	3-2-2	1	TBD	NS	NS	NS	NS	NS	NS	NS	0	NS	P	NS	NS	NS	0	NS	0	0	NS	NS	Several large masses of old degraded coral cell material (no intact nuclei, mostly nematocysts, maybe dead zooxanthellae, seem to be in a matrix, with short rod-shaped suspect bacteria staining purple to gray-brown surrounding them
11-161	Aquarius, Conch Deep, Key Largo, FL	Y17	20110622	52 ft	Branch tip	WBD	---	3-2-3	1	TBD	NS	NS	NS	NS	NS	NS	NS	0	NS	P	NS	NS	NS	0	NS	0	0	NS	NS	Same on this slide, but more debris and bacteria, especially embedded in one of the necrotic cell masses, apparently these bacteria are degrading the remaining coral material PHOTO
11-161	Aquarius, Conch Deep, Key Largo, FL	Y17	20110622	52 ft	Branch tip	WBD	---	3-2-4	1	TBD	NS	NS	NS	NS	NS	NS	NS	0	NS	0	NS	NS	NS	0	NS	0	0	NS	NS	Two remnants of necrotic cell masses, minimal debris
11-161	Aquarius, Conch Deep, Key Largo, FL	Y17	20110622	52 ft	Branch tip	WBD	---	3-2-4	1	Sample Mean Scores	4.875	4.125	4.75	4.85714	4.71429	3.71429	4.875	P	4.75	P	0	4	5	0	0	0	P	2	0	RLOs BASED ON GIEMSA
										Min	4	4	4	4	3	2	4	0	4	0	0	4	5	0	0	0	0	0	0
										Max	5	5	5	5	5	5	5	0	5	0	0	5	5	0	0	0	0	2	0
11-138	French Reef, Site B, Key Largo, FL	K35	20110517	30 ft	Other (portion of branch)	WBD (ESTHER) Rapid tissue loss-like	---	1-1-1	1	TBD	3	3	4	3	1	0	3	0	1	0	0	4	1	0	0	0	0	0	0	Deep gastrovascular canal calicodermis markedly attenuated, some lysing; surface calicodermis cuboidal but vacuolated
11-138	French Reef, Site B, Key Largo, FL	K35	20110517	30 ft	Other (portion of branch)	WBD (ESTHER) Rapid tissue loss-like	---	1-1-2	1	TBD	3	3	5	3	1	0	3	0	0	0	0	4	0	0	0	0	0	0	0	Same as above
11-138	French Reef, Site B, Key Largo, FL	K35	20110517	30 ft	Other (portion of branch)	WBD (ESTHER) Rapid tissue loss-like	---	1-1-3	1	TBD	3	3	4	3	1	0	3	0	ND	0	0	4	0	0	0	0	0	0	0	Suspect RLOs in actinopharynx
11-138	French Reef, Site B, Key Largo, FL	K35	20110517	30 ft	Other (portion of branch)	WBD (ESTHER) Rapid tissue loss-like	---	1-1-4	1	TBD	4	3	4	3	2	2	3	0	ND	0	0	4	0	0	0	0	0	0	0	Necrosis and lysing of cells along margin
11-138	French Reef, Site B, Key Largo, FL	K35	20110517	30 ft	Other (portion of branch)	WBD (ESTHER) Rapid tissue loss-like	---	1-1-5	1	TBD	3	3	4	3	2	1	4	0	1	0	0	ND	0	0	0	0	0	0	0	Absorptive cells of mesenteries vacuolated
11-138	French Reef, Site B, Key Largo, FL	K35	20110517	30 ft	Other (portion of branch)	WBD (ESTHER) Rapid tissue loss-like	---	1-2-1	1	TBD	3	3	4	4	2	1	3	0	1	0	0	4	0	0	0	0	0	0	0	Same as above
11-138	French Reef, Site B, Key Largo, FL	K35	20110517	30 ft	Other (portion of branch)	WBD (ESTHER) Rapid tissue loss-like	---	1-2-2	1	Giemsa	3	3	4	4	2	0	4	0	1	0	0	4	3	0	0	0	0	0	0	Calicodermis attenuated, fading along gastrodermis of gastrovascular canals, which is swollen, vacuolated, aborally especially; Giemsa shows no change in epidermal RLOs and change in filament RLOs from 0 to 3
11-138	French Reef, Site B, Key Largo, FL	K35	20110517	30 ft	Other (portion of branch)	WBD (ESTHER) Rapid tissue loss-like	---	1-2-3	1	TBD	4	3	4	4	3	0	4	0	1	0	0	3	0	0	0	0	0	0	0	Diffuse markedly attenuated tissue, multifocal lysing surface body wall and aborally
11-138	French Reef, Site B, Key Largo, FL	K35	20110517	30 ft	Other (portion of branch)	WBD (ESTHER) Rapid tissue loss-like	---	1-2-4	1	TBD	4	3	5	4	3	2	5	0	1	0	0	3	2	0	0	0	0	0	0	Loss of mucocytes and attenuation on tentacles, fewer cells for suspect RLOs to infect; separation and sloughing of calicodermis at tissue loss margin
11-138	French Reef, Site B, Key Largo, FL	K35	20110517	30 ft	Other (portion of branch)	WBD (ESTHER) Rapid tissue loss-like	---	1-2-5	1	TBD	4	3	4	4	3	1	5	0	1	0	0	4	0	0	0	0	0	0	0	More diffuse mild necrosis, loss of calicodermis, attenuation of epithelia severe
11-138	French Reef, Site B, Key Largo, FL	K35	20110517	30 ft	Other (portion of branch)	WBD (ESTHER) Rapid tissue loss-like	---	1-2-5	1	Sample Mean Scores	3.4	3	4.2	3.5	2	0.7	3.7	0	0.875	0	0	3.77778	3	0	0	0	0	0	0	RLOs based on Giemsa, average of all observations for epidermal, Giemsa for filament
										Min	3	3	4	3	1	0	3	0	0	0	0	3	0	0	0	0	0	0	0
										Max	4	3	5	4	3	2	5	0	1	0	0	4	3	0	0	0	0	0	0
11-184	French Reef, Site A, Key Largo, FL	O31	20110901	Get from Margaret	Branch tip	RTL	---	1	1	Giemsa	5	3	4	5	5	1	3	0	4	0	0	4	3	0	1	P	0	NS	NS	Several pieces of tissue on slide, some look in fair condition, but necrosis and sloughing evident on others, two middle areas of brown crystalline material (rust from blades or something in environment?) in crushed, lysing tissue; a few ciliates with zooxanthellae in tissue; suspect RLOs numerous in tentacles and oral disk; zooxanthellae released into gastrovascular cavities; Giemsa stain shows …
11-184	French Reef, Site A, Key Largo, FL	O31	20110901	Get from Margaret	Branch tip	RTL	---	2-1	1	TBD	NS	NS	NS	NS	NS	NS	NS	NS	NS	NS	NS	NS	NS	NS	NS	P	0	NS	NS	Two pieces of tissue on slide, necrotic, ciliates adjacent
11-184	French Reef, Site A, Key Largo, FL	O31	20110901	Get from Margaret	Branch tip	RTL	---	2-2	1	Giemsa	NS	NS	NS	NS	NS	NS	NS	0	NS	P	NS	NS	NS	NS	NS	0	0	NS	NS	Necrotic cell spherule formation, gastrodermis lyses before calicodermis or epidermis, but single cell necrosis evident there, too, a few ciliates with zooxanthellae present; Giemsa stain shows necrosis, suspect RLOs in necrotic cnidoglandular band remnant and gastrodermal cells of gastrovascular canals PHOTOS
11-184	French Reef, Site A, Key Largo, FL	O31	20110901	Get from Margaret	Branch tip	RTL	---	2-3	1	TBD	NS	NS	NS	NS	NS	NS	NS	0	NS	P	NS	NS	NS	NS	NS	P	0	NS	NS	Necrotic cell fragments of tissue; ciliates with zooxanthellae, seem to be closest (phagocytosing?) necrotic dissociated cells; swollen mesogleal pleats, suspect RLOs in tentacle remnant PHOTOS
11-184	French Reef, Site A, Key Largo, FL	O31	20110901	Get from Margaret	Branch tip	RTL	---	2-4	1	TBD	5	4	5	5	5	1	4	0	5	P	0	NS	NS	NS	0	P	0	NS	NS	Same as above, more ciliates with zooxanthellae within tissue spaces, severe necrosis PHOTOS
11-184	French Reef, Site A, Key Largo, FL	O31	20110901	Get from Margaret	Branch tip	RTL	---	2-5	1	TBD	NS	NS	NS	NS	NS	NS	NS	NS	NS	NS	NS	NS	NS	NS	NS	NS	NS	NS	NS	Severely necrotic piece of tissue on slide, cluster of ciliates with zooxanthellae in middle of lysed debris, but not at tissue remnant
11-184	French Reef, Site A, Key Largo, FL	O31	20110901	Get from Margaret	Branch tip	RTL	---	2-6	1	TBD	NS	NS	NS	NS	NS	NS	NS	NS	NS	NS	NS	NS	NS	NS	NS	NS	NS	NS	NS	Same as above, more necrotic tissue, zooxanthellate ciliates, seems tissue is necrotic first, i-cells or amoebocytes infiltrate calicodermis to try to repair first, produce multinucleated giant cells of necrotic cells PHOTOS
11-184	French Reef, Site A, Key Largo, FL	O31	20110901	Get from Margaret	Branch tip	RTL	---	3-1	1	TBD	NS	NS	NS	NS	NS	NS	NS	NS	NS	NS	NS	NS	NS	NS	NS	NS	NS	NS	NS	No tissue on slide
11-184	French Reef, Site A, Key Largo, FL	O31	20110901	Get from Margaret	Branch tip	RTL	---	3-2	1	TBD	NS	NS	NS	NS	NS	NS	NS	NS	NS	NS	NS	NS	NS	NS	NS	NS	NS	NS	NS	Small pieces of necrotic, dissociating, lysing cells in tissue on slide, as above
11-184	French Reef, Site A, Key Largo, FL	O31	20110901	Get from Margaret	Branch tip	RTL	---	3-3	1	Giemsa	NS	NS	NS	NS	NS	NS	NS	NS	NS	NS	NS	NS	NS	NS	NS	NS	NS	NS	NS	No tissue on slide
11-184	French Reef, Site A, Key Largo, FL	O31	20110901	Get from Margaret	Branch tip	RTL	---	3-4	1	TBD	NS	NS	NS	NS	NS	NS	NS	NS	NS	NS	NS	NS	NS	NS	NS	NS	NS	NS	NS	No tissue on slide
11-184	French Reef, Site A, Key Largo, FL	O31	20110901	Get from Margaret	Branch tip	RTL	---	3-5	1	TBD	NS	NS	NS	NS	NS	NS	NS	NS	NS	NS	NS	NS	NS	NS	NS	NS	NS	NS	NS	No tissue on slide
11-184	French Reef, Site A, Key Largo, FL	O31	20110901	Get from Margaret	Branch tip	RTL	---	3-6	1	TBD	NS	NS	NS	NS	NS	NS	NS	NS	NS	NS	NS	NS	NS	NS	NS	NS	NS	NS	NS	No tissue on slide
11-184	French Reef, Site A, Key Largo, FL	O31	20110901	Get from Margaret	Branch tip	RTL	---	3-6	1	Sample Mean Scores	5	3.5	4.5	5	5	1	3.5	0	4.5	P	0	4	3	0	0.5	P	0	NS	NS	RLOs BASED ON GIEMSA
										Min	5	3	4	5	5	1	3	0	4	0	0	4	3	0	0	0	0	0	0
										Max	5	4	5	5	5	1	4	0	5	0	0	4	3	0	1	0	0	0	0
11-169	Molasses Reef (Shallow), Key Largo, FL	K88	20110714	Get from Margaret	Branch tip	RTL	---	1-1	1	TBD	3	3	3	4	3	2	4	0	1	0	0	4	3	0	0	0	0	0	0	Large area of matrix proteins (?) but calicodermis is not near it now
11-169	Molasses Reef (Shallow), Key Largo, FL	K88	20110714	Get from Margaret	Branch tip	RTL	---	1-2	1	Giemsa	4	4	4	5	4	4	4	P	1	0	0	NS	3	0	0	0	0	0	0	Necrosis and lysing of cells along margin, acidophilic granules concentrated in some areas of attenuated calicodermis; Giemsa stain shows more suspect RLOs in filaments, but seems many have been shed, filaments vacuolated, no mucocytes; also small infected gastrodermal cells scattered along gastrovascular canals
11-169	Molasses Reef (Shallow), Key Largo, FL	K88	20110714	Get from Margaret	Branch tip	RTL	---	1-3	1	Giemsa	5	4	4	5	5	5	4	P	1	0	0	2	3	0	0	0	0	0	0	Good examples of hypertrophied, vacuolated calicoblasts at tissue loss margin, other areas are just lysing, or are these interstitial/stem cells trying to repair the calicodermis? Nucleus is twice as large as mature cell nuclei of calicodermis and gastrodermis, ovoid, small red nucleolus, amoebocytes? Giemsa shows only a small piece of tentacle tissue, changed epidermal RLOs from NS to 2, no chan…
11-169	Molasses Reef (Shallow), Key Largo, FL	K88	20110714	Get from Margaret	Branch tip	RTL	---	1-4	1	TBD	NS	NS	NS	NS	NS	NS	NS	NS	NS	NS	NS	NS	NS	NS	NS	NS	NS	NS	NS	No material on slide
11-169	Molasses Reef (Shallow), Key Largo, FL	K88	20110714	Get from Margaret	Branch tip	RTL	---	1-5	1	TBD	4	4	4	NS	NS	NS	2	0	3	0	0	NS	NS	NS	0	0	0	NS	NS	A few sections through growing tissue tops of polyps so calicodermis looks in better condition here, but no tentacles or mesenterial filaments present
11-169	Molasses Reef (Shallow), Key Largo, FL	K88	20110714	Get from Margaret	Branch tip	RTL	---	1-6	1	TBD	NS	NS	NS	NS	NS	NS	NS	NS	NS	NS	NS	NS	NS	NS	NS	NS	NS	NS	NS	No tissue on slide
11-169	Molasses Reef (Shallow), Key Largo, FL	K88	20110714	Get from Margaret	Branch tip	RTL	---	2-1	1	TBD	5	4	4	5	5	5	4	0	3	0	0	4	2	?	0	0	0	0	0	Lysing along margin of basal body wall, necrosis in mesenterial filaments; note expulsion of zooxanthellae from gastrodermis lining tentacles, remaining zooxanthellae in large vacuoles
11-169	Molasses Reef (Shallow), Key Largo, FL	K88	20110714	Get from Margaret	Branch tip	RTL	---	2-2	1	TBD	5	4	5	5	5	4	5	P	3	0	0	NS	3	0	0	0	0	0	0	Lysing and dissociation along margin, severely attenuated; hard to see suspect RLOs in degenerating mesenterial filaments; note line of condensed nuclei along base of epidermis, could these be pycnotic nuclei of the neurons, the nerve net cells dying before the other epidermal cells? A few areas of hypertrophied calicodermis; lines of bright pink debris above epidermis appear to be discharged sol…
11-169	Molasses Reef (Shallow), Key Largo, FL	K88	20110714	Get from Margaret	Branch tip	RTL	---	2-3	1	Giemsa	4	4	3	5	5	3	4	0	2	0	0	4	3	0	0	0	0	0	0	Only small area of one tentacle available to judge epidermal RLOs, Giemsa stain showed abundant suspect RLOs in a small area, most on filaments probably lost, vacuolated, few mucocytes, RLOs also present in actinopharynx and gastrodermal cells lining gastrovascular canals
11-169	Molasses Reef (Shallow), Key Largo, FL	K88	20110714	Get from Margaret	Branch tip	RTL	---	2-4	1	Giemsa	3	2	3	5	5	3	5	0	2	0	0	4	2	0	0	0	0	0	0	Tissue thicker, growing area, calicodermis thick with extensions, but cnidoglandular bands vacuolated and necrotic, difficult to see RLOs here, one area of tentacle epidermis is loaded with them; RLOs based on Giemsa
11-169	Molasses Reef (Shallow), Key Largo, FL	K88	20110714	Get from Margaret	Branch tip	RTL	---	2-5	1	TBD	4	3	3	5	5	3	5	0	NS	0	0	4	NS	0	0	0	0	NS	NS	One piece of tissue on slide, confirms epidermal RLOs infection severity
11-169	Molasses Reef (Shallow), Key Largo, FL	K88	20110714	Get from Margaret	Branch tip	RTL	---	2-5	1	Sample Mean Scores	4.11111	3.55556	3.66667	4.875	4.625	3.625	4.11111	P	2	0	0	3.66667	3	0	0	0	0	0	0	RLOs based on Giemsa, average of all observations for epidermal, Giemsa for filament
										Min	3	2	3	4	3	2	2	0	1	0	0	2	2	0	0	0	0	0	0
										Max	5	4	5	5	5	5	5	0	3	0	0	4	3	0	0	0	0	0	0
11-170	Molasses Reef (Shallow), Key Largo, FL	K131	20110714	Get from Margaret	Branch tip	RTL	---	1-1	1	Giemsa	3	3	3	2	2	1	3	0	1	0	0	3	2	0	0	P	0	0	0	A few ciliates at tissue loss margin in one area, adjacent to mesoglea, epithelia lost; few polyp structures, not much mesenterial filaments, gastrodermis attenuated; tentacle epidermis loss of mucocytes; more seen with Giemsa stain and confirms loss of mucocytes from tentacles, a few scattered infected cells in gastrodermis
11-170	Molasses Reef (Shallow), Key Largo, FL	K131	20110714	Get from Margaret	Branch tip	RTL	---	1-2	1	TBD	3	3	4	NS	NS	NS	3	0	1	0	0	3	NS	0	0	0	0	NS	NS	Mild to moderate attenuation, a few scattered pieces of tissue on slide, not deep sections
11-170	Molasses Reef (Shallow), Key Largo, FL	K131	20110714	Get from Margaret	Branch tip	RTL	---	2-1	1	Giemsa	3	3	3	2	2	3	2	0	1	0	0	2	2	0	0	0	0	NS	NS	Attenuation, zooxanthellae numerous, but lack of mucocytes and attenuated epidermis on tentacles so few RLOs seen; Giemsa does not change epidermal RLOs or filament RLOs scores
11-170	Molasses Reef (Shallow), Key Largo, FL	K131	20110714	Get from Margaret	Branch tip	RTL	---	2-2	1	TBD	3	3	4	NS	NS	NS	1	0	2	0	0	NS	NS	0	0	0	0	NS	NS	A few sections through growing tissue tops of polyps so calicodermis looks in better condition here, but no tentacles or mesenterial filaments present
11-170	Molasses Reef (Shallow), Key Largo, FL	K131	20110714	Get from Margaret	Branch tip	RTL	---	2-3	1	TBD	3	3	2	2	1	1	3	0	1	0	0	4	2	0	0	0	0	NS	NS	More tentacle tissue with mucocytes here, more cells infected with RLOs
11-170	Molasses Reef (Shallow), Key Largo, FL	K131	20110714	Get from Margaret	Branch tip	RTL	---	2-3	1	Sample Mean Scores	3	3	3.2	2	1.66667	1.66667	2.4	0	1.2	0	0	3	2	0	0	P	0	0	0	RLOs based on Giemsa, average of all observations for epidermal, Giemsa for filament
										Min	3	3	2	2	1	1	1	0	1	0	0	2	2	0	0	0	0	0	0
										Max	3	3	4	2	2	3	3	0	2	0	0	4	2	0	0	0	0	0	0
11-171	Molasses Reef (Shallow), Key Largo, FL	K86	20110725	Get from Margaret	Branch tip	RTL	---	1-1	1	Giemsa	5	3	5	5	5	2	4	0	3	0	0	3	3	0	0	0	0	0	0	Numerous, but scattered, suspect RLOs in gastrodermis of gastrovascular canals and surface body wall, along mesenteries, few in MF, because many cells lost, including mucocytes
11-171	Molasses Reef (Shallow), Key Largo, FL	K86	20110725	Get from Margaret	Branch tip	RTL	---	1-2	1	TBD	5	3	5	5	5	3	4	P	3	P	0	3	3	0	0	0	0	0	0	Multifocal areas of abnormal (thin columnar, apical acidophilic granules) calicodermis vs. squamous and disappearing, change to resemble epidermis? Necrotic cell spherule formation at one end; few epidermal RLOs, due to loss of mucocytes
11-171	Molasses Reef (Shallow), Key Largo, FL	K86	20110725	Get from Margaret	Branch tip	RTL	---	2-1	1	TBD	5	3	4	5	5	2	4	0	5	0	0	NS	3	0	0	0	0	NS	NS	A few pieces of degraded tissue on slide; epidermis remains, last to be lost?
11-171	Molasses Reef (Shallow), Key Largo, FL	K86	20110725	Get from Margaret	Branch tip	RTL	---	2-2	1	Giemsa	5	4	5	5	4	2	5	0	4	0	0	3	2	0	0	0	0	NS	NS	A few pieces of degraded tissue on slide, range of levels of degradation; Giemsa shows loss of mucocytes and only small pieces of tissue, but appears to be epidermal RLOs 3 and 2 RLOs on cnidoglandular bands
11-171	Molasses Reef (Shallow), Key Largo, FL	K86	20110725	Get from Margaret	Branch tip	RTL	---	3-1	1	Giemsa	5	4	4	5	5	2	5	0	5	P	0	4	3	0	0	0	0	0	0	Pieces of necrotic, lysing tissue, necrotic cell spherule formation; cells slowly increased attenuation, to disappear; Giemsa stain shows more RLOs
11-171	Molasses Reef (Shallow), Key Largo, FL	K86	20110725	Get from Margaret	Branch tip	RTL	---	3-2	1	Giemsa	5	3	5	5	5	2	4	P	4	0	0	4	3	P	0	0	0	NS	NS	Multifocal areas of abnormal calicodermis, gradually thin and disappear, too; Giemsa stain shows suspect RLOs in gastrodermal cells of mesenteries and gastrodermis, note turquoise blue fine granules in gastrodermal cells of tentacles, not always associated with loss of zooxanthellae
11-171	Molasses Reef (Shallow), Key Largo, FL	K86	20110725	Get from Margaret	Branch tip	RTL	---	3-3	1	TBD	NS	NS	NS	NS	NS	NS	NS	NS	NS	NS	NS	NS	NS	NS	NS	NS	NS	NS	NS	A couple of small pieces of tissue on slide
11-171	Molasses Reef (Shallow), Key Largo, FL	K86	20110725	Get from Margaret	Branch tip	RTL	---	3-3	1	Sample Mean Scores	5	3.33333	4.66667	5	4.83333	2.16667	4.33333	P	4	P	0	3.4	3	0	0	0	0	0	0	RLOs based on Giemsa, average of all observations for epidermal, Giemsa for filament
										Min	5	3	4	5	4	2	4	0	3	0	0	3	2	0	0	0	0	0	0
										Max	5	4	5	5	5	3	5	0	5	0	0	4	3	0	0	0	0	0	0
11-172	Molasses Reef (Shallow), Key Largo, FL	K95	20110725	Get from Margaret	Branch tip	RTL	---	1-1	1	TBD	5	3	5	5	5	3	4	P	3	0	0	3	3	P	0	0	0	0	0	A couple of pieces of degraded tissue; zooxanthellae still numerous but some necrotic, many in swollen lobes of necrotic mesenterial filaments; some calicodermis foci abnormal at margins; Giemsa shows no change in epidermal or filament RLOs, loss of mucocytes and suspect viruses in gastrodermis of tentacles
11-172	Molasses Reef (Shallow), Key Largo, FL	K95	20110725	Get from Margaret	Branch tip	RTL	---	1-2	1	TBD	NO SECTION	NO SECTION	NO SECTION	NO SECTION	NO SECTION	NO SECTION	NO SECTION	NO SECTION	NO SECTION	NO SECTION	NO SECTION	NO SECTION	NO SECTION	NO SECTION	NO SECTION	NO SECTION	NO SECTION	NO SECTION	NO SECTION	No section
11-172	Molasses Reef (Shallow), Key Largo, FL	K95	20110725	Get from Margaret	Branch tip	RTL	---	1-3	1	TBD	5	4	5	5	5	3	5	0	5	P	0	3	4	0	0	0	0	NS	NS	A few pieces of tissue, necrotic spherule formation, amphipods (?) around one piece but don't seem to be consuming it; seems to be that pink granular rim of necrotic spherules is formed by calicodermal cells, which might be amoebocytes, then encircles gastrodermal or other cells within them (RESTAIN DARKER WITH H&E), so maybe these cells are fusing into multinucleated giant cells composed of amoe…
11-172	Molasses Reef (Shallow), Key Largo, FL	K95	20110725	Get from Margaret	Branch tip	RTL	---	1-4	1	TBD	5	3	5	NS	NS	NS	5	0	5	P	0	2	1	0	0	0	0	NS	NS	One piece of the tissue and a few necrotic spherules
11-172	Molasses Reef (Shallow), Key Largo, FL	K95	20110725	Get from Margaret	Branch tip	RTL	---	2-1	1	TBD	NS	NS	NS	NS	NS	NS	NS	NS	NS	NS	NS	NS	NS	NS	NS	NS	NS	NS	NS	One unknown small crustacean on slide
11-172	Molasses Reef (Shallow), Key Largo, FL	K95	20110725	Get from Margaret	Branch tip	RTL	---	2-2	1	TBD	NS	NS	NS	NS	NS	NS	NS	NS	NS	NS	NS	NS	NS	NS	NS	NS	NS	NS	NS	One unknown small crustacean on slide
11-172	Molasses Reef (Shallow), Key Largo, FL	K95	20110725	Get from Margaret	Branch tip	RTL	---	2-3	1	TBD	NS	NS	NS	NS	NS	NS	NS	NS	NS	P	NS	NS	NS	NS	NS	NS	NS	NS	NS	One necrotic cell spherule breaking up and an unknown small crustacean on slide
11-172	Molasses Reef (Shallow), Key Largo, FL	K95	20110725	Get from Margaret	Branch tip	RTL	---	2-4	1	Giemsa	NS	NS	NS	NS	NS	NS	NS	NS	NS	NS	NS	NS	NS	NS	NS	NS	NS	NS	NS	No tissue on slide
11-172	Molasses Reef (Shallow), Key Largo, FL	K95	20110725	Get from Margaret	Branch tip	RTL	---	2-5	1	TBD	NS	NS	NS	NS	NS	NS	NS	NS	NS	NS	NS	NS	NS	NS	NS	NS	NS	NS	NS	No tissue on slide
11-172	Molasses Reef (Shallow), Key Largo, FL	K95	20110725	Get from Margaret	Branch tip	RTL	---	3-1	1	TBD	NS	NS	NS	NS	NS	NS	NS	NS	NS	NS	NS	NS	NS	NS	NS	NS	NS	NS	NS	No tissue on slide
11-172	Molasses Reef (Shallow), Key Largo, FL	K95	20110725	Get from Margaret	Branch tip	RTL	---	3-2	1	TBD	NS	NS	NS	NS	NS	NS	NS	NS	NS	NS	NS	NS	NS	NS	NS	NS	NS	NS	NS	No tissue on slide
11-172	Molasses Reef (Shallow), Key Largo, FL	K95	20110725	Get from Margaret	Branch tip	RTL	---	3-3	1	TBD	NS	NS	NS	NS	NS	NS	NS	NS	NS	NS	NS	NS	NS	NS	NS	NS	NS	NS	NS	One piece of tissue, very degraded
11-172	Molasses Reef (Shallow), Key Largo, FL	K95	20110725	Get from Margaret	Branch tip	RTL	---	3-3	1	Sample Mean Scores	5	3.33333	5	5	5	3	4.66667	P	4.33333	P	0	3	4	0	0	0	0	0	0	RLOs based on Giemsa
										Min	5	3	5	5	5	3	4	0	3	0	0	2	1	0	0	0	0	0	0
										Max	5	4	5	5	5	3	5	0	5	0	0	3	4	0	0	0	0	0	0
11-192	Pickles Reef, Key Largo, FL	139	20110902	Get from Margaret	Branch tip	RTL	---	1	1	TBD	4	3	4	1	3	1	3	P	NS	0	0	1	0	0	0	0	0	0	0	Attenuated tissue, loss of mucocytes; cannot detect many RLOs on tentacles, no mucocytes left; multifocal hypertrophied calicodermal cells, amoebocytes with apical acidophilic granules, vacuolated, large vacuoles (?) between them in epithelium; cnidoglandular bands have numerous granular gland cells, but deeper in polyp are fewer, loss of mucocytes, a few stain dark pink and rounding up
11-192	Pickles Reef, Key Largo, FL	139	20110902	Get from Margaret	Branch tip	RTL	---	2-1	1	Giemsa	4	3	4	5	4	0	2	P	2	0	0	4	2	0	0	0	0	0	0	Note many foci of amoebocytes forming columnar calicodermis to try to maintain epithelium; Giemsa stain shows scattered gastrodermal cells infected with suspect RLOs, not many on cnidoglandular bands because few mucocytes left, same as on tentacles; layer of surface mucus/debris with discharged spirocyst tubules
11-192	Pickles Reef, Key Largo, FL	139	20110902	Get from Margaret	Branch tip	RTL	---	2-2	1	TBD	4	3	4	5	5	0	2	P	2	0	0	NS	1	0	0	0	0	NS	NS	Same as above
11-192	Pickles Reef, Key Largo, FL	139	20110902	Get from Margaret	Branch tip	RTL	---	3-1	1	TBD	4	3	5	5	5	0	1	P	NS	0	0	NS	NS	0	0	0	0	NS	NS	Large piece of tissue and some tissue debris, no ciliates seen; multiple foci of amoebocytes forming columnar calicodermis, vacuolation; zooxanthellae present, but degenerating (pale, misshapen, vacuoles enlarged); absorptive cells of mesenterial lobes swollen, full of degenerating zooxanthellae, necrosis present
11-192	Pickles Reef, Key Largo, FL	139	20110902	Get from Margaret	Branch tip	RTL	---	3-2	1	TBD	5	4	5	NS	NS	NS	2	0	5	0	0	4	NS	0	0	0	0	NS	NS	A few pieces of tissue on slide, mostly intact, but lysing at margins
11-192	Pickles Reef, Key Largo, FL	139	20110902	Get from Margaret	Branch tip	RTL	---	4-1	1	TBD	5	4	5	5	5	0	2	0	5	0	0	3	3	0	0	0	0	0	0	Same as above
11-192	Pickles Reef, Key Largo, FL	139	20110902	Get from Margaret	Branch tip	RTL	---	4-2	1	Giemsa	5	4	5	5	5	0	3	0	5	0	0	3	1	0	0	0	0	NS	NS	Pieces of necrotic tissue; Giemsa stain shows tentacle epidermis RLO infections, moderate infections of gastrodermal cells, light infections in cnidoglandular bands, but vacuolated witth loss of cells
11-192	Pickles Reef, Key Largo, FL	139	20110902	Get from Margaret	Branch tip	RTL	---	5-1	1	TBD	NS	NS	NS	NS	NS	NS	NS	NS	NS	NS	NS	NS	NS	NS	NS	NS	NS	NS	NS	Only two small pieces of degraded tissue on slide
11-192	Pickles Reef, Key Largo, FL	139	20110902	Get from Margaret	Branch tip	RTL	---	5-2	1	TBD	NS	NS	NS	NS	NS	NS	NS	NS	NS	NS	NS	NS	NS	NS	NS	NS	NS	NS	NS	Only a couple of small pieces of severely attenuated and necrotic tissue, zooxanthellae still in gastrodermis, however.
11-192	Pickles Reef, Key Largo, FL	139	20110902	Get from Margaret	Branch tip	RTL	---	5-3	1	TBD	NS	NS	NS	NS	NS	NS	NS	NS	NS	NS	NS	NS	NS	NS	NS	NS	NS	NS	NS	A few small pieces of severely attenuated and necrotic tissue, minimal debris on skeleton preserved
11-192	Pickles Reef, Key Largo, FL	139	20110902	Get from Margaret	Branch tip	RTL	---	5-4	1	TBD	NS	NS	NS	NS	NS	NS	NS	NS	NS	NS	NS	NS	NS	NS	NS	NS	NS	NS	NS	A few small pieces of severely attenuated and necrotic tissue, some debris on skeleton preserved
11-192	Pickles Reef, Key Largo, FL	139	20110902	Get from Margaret	Branch tip	RTL	---	6-1	1	Giemsa	NS	NS	NS	NS	NS	NS	NS	NS	NS	NS	NS	NS	NS	NS	NS	NS	NS	NS	NS	A couple small pieces of severely attenuated and necrotic tissue, some debris on skeleton preserved; Giemsa stain does not show any tissue on slide
11-192	Pickles Reef, Key Largo, FL	139	20110902	Get from Margaret	Branch tip	RTL	---	6-2	1	TBD	NS	NS	NS	NS	NS	NS	NS	NS	NS	NS	NS	NS	NS	NS	NS	NS	NS	NS	NS	Clusters of bright pink debris on slide, unidentifiable
11-192	Pickles Reef, Key Largo, FL	139	20110902	Get from Margaret	Branch tip	RTL	---	6-3	1	TBD	NS	NS	NS	NS	NS	NS	NS	NS	NS	NS	NS	NS	NS	NS	NS	NS	NS	NS	NS	One piece of markedly attenuated tissue, moderate necrosis; some suspect RLO-infected cells in tentacle epidermis of part of polyp
11-192	Pickles Reef, Key Largo, FL	139	20110902	Get from Margaret	Branch tip	RTL	---	6-4	1	TBD	NS	NS	NS	NS	NS	NS	NS	NS	NS	NS	NS	NS	NS	NS	NS	NS	NS	NS	NS	Fragments of tissue on slide, some appear thick, all in poor condition
11-192	Pickles Reef, Key Largo, FL	139	20110902	Get from Margaret	Branch tip	RTL	---	6-4	1	Sample Mean Scores	4.42857	3.42857	4.57143	4.33333	4.5	0.166667	2.14286	P	3.8	0	0	4	2	0	0	0	0	0	0	RLOs BASED ON GIEMSA
										Min	4	3	4	1	3	0	1	0	2	0	0	1	0	0	0	0	0	0	0
										Max	5	4	5	5	5	1	3	0	5	0	0	4	3	0	0	0	0	0	0
END OF ACRRE 2011 DATA
12-234	Little Conch				Branch tip		---	1	1	Giemsa	3	2	3	5	5	5	2	0	2	0	0	4	2	0	0	0	0	0	0	Note for all of 11-234, good H&E stain, but was not filtered so stain artifact on all of these slides; severe dissociation and necrosis of cnidoglandular bands and mesenterial filaments; Giemsa stain pale on mucocytes and tissue in general, but shows numerous infections of epidermal mucocytes on tentacles, some in gastrodermal cells of gastrovascular canals, and few on dissociated necrotic cnidog…
12-234	Little Conch				Branch tip		---	2-1-2	1	Giemsa	5	4	4	5	5	5	5	P	5	0	0	4	3	0	0	0	0	0	0	No stain artifact on H&E; One piece of severely attenuated, necrotic and lysing tissue on slide, some pale debris, no ciliates; Giemsa stain confirms few infected cells in attenuated tissue and dissociated cnidoglandular bands, but many in tentacle epidermis; note formation of calicodermal hypertrophied cells with apical acidophilic granules, but at margins these cells show some pycnotic nuclei a…
12-234	Little Conch				Branch tip		---	2-1-3	1	Giemsa	NS	NS	NS	NS	NS	NS	NS	NS	NS	NS	NS	NS	NS	NS	NS	0	0	NS	NS	Thick section, not very good, but same as above
12-234	Little Conch				Branch tip		---	2-2-3	1	Giemsa	5	4	5	NS	NS	NS	4	0	5	0	0	5	NS	0	NS	0	P	NS	NS	Debris on slide, one piece of tissue, difficult to judge condition; single or binucleated nonzooxanthellate ciliates, including suspect Trichodina trapped in skeletal interstices in lysed debris; stain artifact on H&E, thick; Giemsa stain shows severe infection with suspect RLOs in tentacle mucocytes
12-234	Little Conch				Branch tip		---	3-1-2	1	Giemsa	NS	NS	NS	NS	NS	NS	NS	NS	NS	NS	NS	NS	NS	NS	NS	NS	NS	NS	NS	No tissue on H&E slide; Giemsa stain shows necrotic, lysing tissue, infected cells in epidermis, gastrodermis, and cnidoglandular bands; loss of mucocytes, but not scored
12-234	Little Conch				Branch tip		---	3-1-3	1	Giemsa	5	4	5	NS	NS	NS	4	0	5	0	0	3	NS	0	0	0	P	0	0	H&E has one piece of necrotic tissue and debris on skeleton, a few ciliates (nonzooxanthellate); Giemsa just shows scattered debris
12-234	Little Conch				Branch tip		---	3-2-2	1	Giemsa	5	4	5	NS	NS	NS	5	0	5	0	0	NS	NS	0	0	0	P	NS	NS	H&E shows one piece of necrotic, lysing tissue on slide; attenuation and loss of mucocytes in epidermis, debris, a few ciliates (nonzooxanthellae) and a suspect crustacean in debris, stain artifact; Giemsa shows no coral tissue on slide
12-234	Little Conch				Branch tip		---	3-2-3	1	Giemsa	NS	NS	NS	NS	NS	NS	NS	0	NS	0	NS	NS	NS	0	NS	NS	NS	NS	NS	One small piece of attenuated, lysing tissue on H&E slide; no tissue on Giemsa slide
12-234	Little Conch				Branch tip		---	3-2-4	1	Giemsa	NS	NS	NS	NS	NS	NS	NS	0	NS	0	NS	NS	NS	0	NS	NS	NS	NS	NS	No tissue on either H&E or Giemsa slides
12-234	Little Conch				Branch tip		---	3-2-4	1	Sample Mean Scores	4.6	3.6	4.4	5	5	5	4	0	4.4	0	0	5	3	0	0	0	P	0	0	RLOs BASED ON GIEMSA
										Min	3	2	3	5	5	5	2	0	2	0	0	3	2	0	0	0	0	0	0
										Max	5	4	5	5	5	5	5	0	5	0	0	5	3	0	0	0	0	0	0
12-235	Little Conch				Branch tip		---	1-1	1	Giemsa	NS	NS	NS	NS	NS	NS	NS	NS	NS	NS	NS	NS	NS	NS	NS	NS	NS	NS	NS	No tissue on H&E slide; Giemsa stain shows scattered, unrecognizable debris
12-235	Little Conch				Branch tip		---	2-1	1	Giemsa	5	4	5	5	5	4	5	0	5	0	0	5	3	P	1	0	0	0	0	H&E shows necrotic lysing tissue, a few necrotic cell spherules, stain artifact; Giemsa stain shows more numerous epidermal tentacle mucocytes infected with suspect RLOs, numerous small turquoise granules in gastrodermis of tentacles (suspect viruses?), also gastrodermal cells, and some on cnidoglandular bands; both had shrunken tissue due to agarose shrinkage probably
12-235	Little Conch				Branch tip		---	2-2	1	Giemsa	5	4	5	5	5	5	5	0	5	0	0	5	3	0	0	0	0	0	0	Severely attenuated and fragmented tissue, mesoglea swollen; Giemsa stain shows scattered gastrodermal cells infected, few on severely necrotic cnidoglandular bands, numerous in mucocytes of tentacle epidermis, few other mucocytes left
12-235	Little Conch				Branch tip		---	2-3-1	1	Giemsa	4	4	4	5	5	5	2	0	3	0	0	4	3	0	0	0	0	0	0	Good section, but stain artifact on H&E, a bit thick, and dark on hematoxylin; Giemsa stain shows loss of mucocytes, many infected gastrodermal cells, tentacle mucocytes, cnidoglandular band infected cells fewer on dissociated, necrotic bands
12-235	Little Conch				Branch tip		---	2-3-2	1	Giemsa	4	4	4	5	5	4	2	0	3	0	0	4	3	0	0	0	0	0	0	Not as dark or thick as above, but still stain artifact on H&E; Giemsa stain pale but shows same as above
12-235	Little Conch				Branch tip		---	2-4	1	Giemsa	4	4	4	5	5	5	2	0	3	0	0	4	3	0	0	0	0	0	0	Same as above; large infected cells epidermis and gastrodermis, break apart
12-235	Little Conch				Branch tip		---	3-1-1	1	Giemsa	5	4	5	5	5	5	3	P	5	0	0	NS	2	0	0	0	0	NS	NS	One piece of fragmented tissue, stain artifact with H&E, has multifocal areas of i-cell infiltration in calicodermis with secretion of acidophilic granules, but sloughing and dissociation evident, too; not much on Giemsa slide
12-235	Little Conch				Branch tip		---	3-1-2	1	Giemsa	5	4	5	NS	NS	NS	P		5	0	0	4	NS	0	0	P	P	4	0	One piece of fragmenting tissue, multifocal areas of calicodermis with i-cell infiltration and acidophilic granules, these cells also vacuolated; other areas of tissue necrotic or lysing, a few ciliates of a couple types present in spaces or surface body wall mucus; one large oocyte present in mesentery; Giemsa stain shows loss of mucocytes, more numerous epidermal infected cells, a few infected …
12-235	Little Conch				Branch tip		---	3-1-3	1	Giemsa	5	4	5	5	5	5	4	P	2	0	0	5	2	0	0	0	0	4	0	H&E has stain artifact, cell necrosis and lysing, areas of i-cells but vacuolated, two large oocytes in mesenteries, filaments dissociated and necrotic, hard to see if RLOs were there; Giemsa stain shows loss of epidermal mucocytes and probably infected cells, also few seen in gastrodermis (severely attenuated) or dissociated necrotic cnidoglandular bands
12-235	Little Conch				Branch tip		---	3-1-4	1	Giemsa	5	4	5	5	5	4	5	0	4	0	0	3	2	0	0	0	0	4	0	Three large oocytes mature or almost in one polyp; tissue section thick, overstained with hematoxylin and stain artifact present; mainly shows loss of mucocytes and attenuation of all tissues, dissociation of cnidoglandular bands, lysing and fragmentation, loss of calicodermis from deep to surface; Giemsa stain shows more numerous suspect RLO-infected epidermal cells (but much loss of mucocytes f…
12-235	Little Conch				Branch tip		---	3-1-5	1	Giemsa	5	4	5	5	5	4	4	0	4	0	0	3	1	0	0	0	0	0	0	Same as above; large infected cells epidermis and gastrodermis, break apart; again Giemsa stain shows more infections, but few in cnidoglandular bands due to necrosis and loss of cells
12-235	Little Conch				Branch tip		---	3-2-2	1	Giemsa	5	4	5	5	5	4	5	P	5	0	0	4	2	0	0	0	0	4	0	A few severely attenuated, lysing, and fragmented pieces of tissue on slide, a focus of calicodermis with i-cell infiltration and hypertrophy; one oocyte starting to separate from mesoglea; loss of mucocytes; stain artifact; Giemsa stain shows numerous epidermal infected mucocytes, also gastrodermal, fewer in cnidoglandular bands
12-235	Little Conch				Branch tip		---	3-2-3	1	Giemsa	5	4	5	5	5	5	4	P	5	P	0	2	1	0	0	0	0	4	0	Fragmented necrotic tissue on slide, one necrotic cell spherule starting to break apart in debris and fading lysing epithelia on slide; interesting multicelled organism appears to be consuming remnants of coral tissue vacuolated calicodermis of hypertrophied i-cells, PHOTOS; Giemsa stain shows few infected cells, as not many left to be infected!
12-235	Little Conch				Branch tip		---	3-2-4	1	Giemsa	5	4	4	5	5	5	4	0	4	0	0	4	NS	0	0	0	0	0	0	One piece of thick, overstained tissue, necrotic and fragmented; epidermis last to be affected, the few cnidoglandular band sections were all necrotic and dissociated; Giemsa stain shows numerous suspect RLO-infected cells of gastrodermis, few of cnidoglandular bands (loss of cells and integrity), very dark purple staining infected cells in epidermis
12-235	Little Conch				Branch tip		---	3-2-5	1	Giemsa	5	4	4	5	5	4	4	0	5	0	0	4	1	0	0	0	P	0	0	Fragmented remnants of tissue; one necrotic lysing ciliate in gastrovascular canal; a couple of foci of repairing calicodermis, hypertrophied cells; Giemsa stain shows few infected cells on cnidoglandular bands, more in gastrodermis of canals and mesenteries PHOTOS
12-235	Little Conch				Branch tip		---	3-2-5	1	Sample Mean Scores	4.78571	4	4.64286	5	5	4.53846	3.76923	P	4.14286	P	0	5	3	0	0.0714286	P	P	4	0	RLOs BASED ON GIEMSA
										Min	4	4	4	5	5	4	2	0	2	0	0	2	1	0	0	0	0	0	0
										Max	5	4	5	5	5	5	5	0	5	0	0	5	3	0	1	0	0	4	0
END OF ACRRE 2011 DATA

## Sheet: Sample Statistics
ACROPORA RESTORATION AND RESILIENCE EXPERIMENTS 2011							NS = not enough tissue		Suspect rickettsia-like organisms (RLOs) - epidermal mucocytes of tentacles and oral disc--not coenenchyme epidermis, actinopharynx, cnidoglandular band of mesenterial filament, gastrodermal mucocytes lining gastrovascular canals and mesenteries
Margaret Miller and Esther Peters							to determine
Sample Set Notes: Extensive collection of field and nursery-cultivated Acropora cervicornis							Condition Scores		Intensity/Severity Scores		Epidermal mucocytes		CGB Epithelium Mucocytes				Calicodermis Condition			Costal Tissue Loss				Oocytes	Spermaries	Necrotic Cell Spherules = multinucleated giant cell
Apparently healthy and tissue loss samples collected							0	Excellent	0	No change	0 - thin, columnar, uniform distribution		0 - evaluation changed, may have mucocytes				0 = cells numerous, squamous but "thick"			0 = none, tissue over costae intact				0 - none present	0 - none present	cell formation, necrotic globules in these notes
		Field ID					1	Very Good	1	Minimal	1 - slightly hypertrophied, numerous		1 - less than 1/2 area, not hypertrophied				1 = cells slightly attenuated in some foci			1 = attenuation of epidermis, mesoglea, calicodermis				1 - single cells in mesoglea	1 - clusters of single cells in mesoglea
		H = Healthy (apparently)					2	Good	2	Mild	2 - many hypertophied, abundant mucus		2 - about 1/2 area, some hypertrophied				2 = 1/2 of cells attenuated			2 = 1/4 of costae exposed				2 - early oocytes	2 - few, early spermaries
		WBD = White band disease					3	Fair	3	Moderate	3 - uneven, hypertrophied vs reduced		3 - about 1/2 area, all hypertrophied				3 = Most attenuated, fewer			3 = 1/2 of costae exposed				3 - mid-development	3 - numerous spermaries, spermatocytes
		RTL = rapid tissue loss					4	Poor	4	Marked	4 - epidermal foci lacking mucocytes		4 - about 3/4/ area, some vacuolated				4 = Attenuated and loss or sloughing			4 = 3/4 of costae exposed				4 - mature	4 - mature, spermatozoa
		TLCAP(F) = Tissue loss continuing					5	Very Poor	5	Severe	5 - loss of mucocytes, attenuation		5 - area vacuolated, necrotic, loss of mucocytes				5 = Multifocal sloughing, loss on mesoglea			5 = Most costae exposed, tissues attenuated				5 - spawned	5 - spawned
		after fireworm predation
Histo Number	Sample Location	Field ID	Date Collected	Depth (from ECP dive log)	Sample Type	Lesion Description	General Condition 10x	Zooxanthellae 10x	Epidermal Mucocytes Condition	Mesenterial Filament Mucocytes	Degeneration Cnidoglandular Bands	Dissociation of Mesenterial Filaments	Calicodermis Condition	Calicodermis Repair or ? (Present = 1)	Costal Tissue Loss	Necrotic Cell Spherules (Present = 1)	WBD Bacterial Aggregates	Epidermal RLOs	Filament RLOs	Suspect Viruses Tentacle Gastrodermis (Present =1)	Coccidia (Present = 1) Intensity = 1	Zooxanthellate Ciliates (Present = 1)	Non-zooxanthellate Ciliates (Present = 1)	Oocytes	Spermaries	Other
A														% With		% With				% With	% With	% With	% With	% with Oocytes	% with Spermaries
Table 4	Comparison of histological observations on all apparently healthy colonies collected from reference sites
11-152	Conch Shallow, Key Largo, FL	Blue#46	20110630	17 ft	Branch tip	Apparently Healthy	1	1	1	2	0	0	2	0	0	0	0	3	2	0	0	0	0	0	0	RLOs based on Giemsa
11-153	Conch Shallow, Key Largo, FL	141	20110630	17 ft	Branch tip	Apparently Healthy	1	1	1	2	1	0	1	0	0	0	0	3	3	0	0	0	0	0	0	RLOs based on Giemsa
11-154	Conch Shallow, Key Largo, FL	291	20110630	17 ft	Branch tip	Apparently Healthy	1	1	2	3	2	0	1	0	0	0	0	3	2	0	0	0	0	0	0	RLOs based on Giemsa
11-207	Conch Shallow, Key Largo, FL	B42	20110930	Get from Margaret	Branch tip	Apparently Healthy	2	2	2	1	2	0	1	0	0	0	0	4	3	0	0	0	0	0	0	RLOs based on Giemsa
11-208	Conch Shallow, Key Largo, FL	O49	20110930	Get from Margaret	Branch tip	Apparently Healthy	2	1	2	3.33333	3	0	1	0	0	0	0	3	3	0	0.333333	0	0	0	0	RLOs based on Giemsa
11-209	Conch Shallow, Key Largo, FL	W95	20110930	Get from Margaret	Branch tip	Apparently Healthy	1	1	2	2.33333	1	0	1.33333	0	0	0	0	3	3	0	1	0	0	0	0	RLO scores based on Giemsa, coccidia score based on max observed
11-167A	Coral Restoration Foundation Nursery, Tavernier, FL	K2(a) 151	20110623	30 ft	Branch tip	Apparently Healthy	2.6	2.2	2.4	3.5	2.25	0.25	3.4	0	0.8	0	0	4	3	0	0	0	0	0	0	RLOs based on Giemsa
11-167B	Coral Restoration Foundation Nursery, Tavernier, FL	K2(b) 151	20110623	30 ft	Branch tip	Apparently Healthy	1.5	1	1	4	1.5	1.5	1.5	0	0	0	0	4	4	0	0	0	0	0	0	RLO scores based on Giemsa values
11-168A	Coral Restoration Foundation Nursery, Tavernier, FL	K1(a) 152	20110623	30 ft	Branch tip	Apparently Healthy	1	1	1.5	3	0	0	1	0	0	0	0	3	2	0	0	0	0	0	0	RLO scores based on Giemsa
11-168B	Coral Restoration Foundation Nursery, Tavernier, FL	K1(b) 153	20110623	30 ft	Branch tip	Apparently Healthy	1	1	1	3	0	0	1	0	0	0	0	3	3	0	0	0	0	0	0	RLOs based on Giemsa
11-217	French Reef, Site ?, Key Largo, FL	K39	20110929	Get from Margaret	Branch tip	Apparently Healthy	2.66667	1	2	3	2.33333	0.333333	2	0	0	0	0	3	3	0	0	0	0	0	0	RLOs based on Giemsa
11-218	French Reef, Site ?, Key Largo, FL	Untagged (B cohort)	20110929	Get from Margaret	Branch tip	Apparently Healthy	2	1	2	2	2	0	1	0	0	0	0	4	3	0	0	0	0	0	0	RLOs seen in tentacle epidermis of first Giemsa slide and based on Giemsa for filament RLOs
11-211	Key Largo Dry Rocks, Key Largo, FL	B2-4	20110929	Get from Margaret	Branch tip	Apparently Healthy	3	1	2	5	4	3	2	0	1	0	0	4	3	0	0	0	0	0	0	RLOs based on Giemsa
11-214	Key Largo Dry Rocks, Key Largo, FL	G2-6	20110929	Get from Margaret	Branch tip	Apparently Healthy	3	2	2	4.5	4.5	3	2	0	1	0	0	3	3	0	0	0	0	1	0	RLOs based on Giemsa
11-215	Key Largo Dry Rocks, Key Largo, FL	Y2-8	20110929	Get from Margaret	Branch tip	Apparently Healthy	2	2	2	1.5	2	0.5	2	0	1	0	0	4	3	0	0	0	0	1	0	RLOs based on Giemsa
11-149	Little Conch Reef, Key Largo, FL	Wild1	20110630	16 ft	Branch tip	Apparently Healthy	1	1	1	2	0	0	1	0	1	0	0	2	3	0	0	0	0	0	0	RLOs based on Giemsa
11-150	Little Conch Reef, Key Largo, FL	Wild2	20110630	16 ft	Branch tip	Apparently Healthy	1	0	2	1	1	1	1	0	1	0	0	4	2	0	0	0	0	0	0	RLOs based on Giemsa
11-151	Little Conch Reef, Key Largo, FL	Wild3	20110630	16 ft	Branch tip	Apparently Healthy	1	1	2	3	1	1	1	0	1	0	0	3	2	0	0	0	0	0	0	RLOs based on Giemsa
11-210	Pickles Reef, Key Largo, FL	Untagged	20110929	Get from Margaret	Branch tip	Apparently Healthy	1.33333	1.33333	2.33333	1	1.33333	0	1.33333	0	0.333333	0	0	3	3	0	0	0	0	0	0	RLOs based on Giemsa
11-147	Tavernier Patch B, Key Largo, FL	No#1	20110630	11 ft	Branch tip	Apparently Healthy	1	1	1	3	0	0	1	0	0	0	0	2	2	0	0	0	0	0	0	RLOs based on Giemsa
11-148	Tavernier Patch B, Key Largo, FL	No#2	20110630	11 ft	Branch tip	Apparently Healthy	1	1	1	4	1	0	1	0	0	0	0	3	3	0	0	0	0	0	0	RLOs based on Giemsa
						% Affected	1	0.952381	1	1	0.761905	0.380952	1	0	0.380952	0	0	1	1	0	0.0952381	0	0	0.0952381	0
n = 21						Mean	1.57619	1.16825	1.67778	2.72222	1.51984	0.503968	1.40794		0.339683		0	3.2381	2.7619					Stage = 1	Stage = 0
						St.dev.	0.732359	0.497826	0.516756	1.13325	1.27036	0.931127	0.621995		0.46519		0	0.624881	0.538958	Not checked in all
						Median	1	1	2	3	1.33333	0	1		0		0	3	3	samples
						Minimum	1	0	1	1	0	0	1	0	0	0	0	2	2	0	0	0	0	0	0
						Maximum	3	2.2	2.4	5	4.5	3	3.4	0	1	0	0	4	4	0	1	0	0	1	0
B
Table 5	Comparison of histological observations on diseased colonies collected from all sites
Note: 11-168C had no tissue except necrotic cell spherules and zooxanthellate ciliates on slide, was removed from analysis
11-168C	Coral Restoration Foundation Nursery, Tavernier, FL	K1 353	20110624	32 ft	Portion of branch	WBD	NS	NS	NS	NS	NS	NS	NS	NS	NS	1	NS	NS	NS	NS	NS	1	0	NS	NS	Only necrotic cell spherules, ciliates, and debris on slides
11-139A	Aquarius, Conch Deep, Key Largo, FL	O5 (= O1)	20110518	53 ft	Base of branch	WBD	3.77778	3	3.125	3.375	2.875	1.125	3.5	1	2.14286	1	0	4	2	1	0	1	0	3	0	RLOs based on Giemsa
11-159	Aquarius, Conch Deep, Key Largo, FL	Y66	20110622	52 ft	Branch tip	RTL	4.875	4	4.57143	5	4.85714	3.71429	4.5	1	4.71429	0	0	3.6	3.7	0	0	0	0	0	0	RLOs based on Giemsa, average of all slides; note fewer found in tip polyps, so average is less now
11-164	Aquarius, Conch Deep, Key Largo, FL	Y39	20110629	51 ft	Branch tip	WBD	4.54545	3.27273	4.2	4	4.125	2	3.88889	1	4.25	1	0	3	2	0	0.111111	1	0	0	0	RLOs based on Giemsa
11-174	Conch Shallow, Key Largo, FL	O41	20110803	Get from Margaret	Other - mid branch	RTL	4.58333	3.83333	4.08333	4.75	4.83333	3.83333	4	1	3.66667	0	0	4	3	1	0.333333	0	0	0	0	RLOs based on Giemsa
11-166A	Coral Restoration Foundation Nursery, Tavernier, FL	Big Acer on Rock	20110622	32 ft	Branch tip	WBD	5	3.71429	4.85714	4.33333	4.75	2.5	4	0	3	1	0	2.8	1.8	0	0	0	0	0	0	RLOs BASED ON GIEMSA, average of all slides; note fewer found because of loss of mucocytes
11-187	Coral Restoration Foundation Nursery, Tavernier, FL	U43-Hanging	20110902	Get from Margaret	Branch tip	RTL	4.33333	3.33333	4.25	4.6	4.8	2.6	4.125	1	3	0	0	4	5	0	0	0	0	0	0	RLOs based on Giemsa
11-188	Coral Restoration Foundation Nursery, Tavernier, FL	U43-14_Block	20110902	Get from Margaret	Branch tip	RTL	3.3	3.2	3.7	2.875	2.125	0	2.3	0	1.1	0	0	4	3	0	0	0	0	0	0	RLOs based on Giemsa
11-190	Coral Restoration Foundation Nursery, Tavernier, FL	U37-Hanging	20110902	Get from Margaret	Branch tip	RTL or WBD?	4.44444	3.75	4.375	4.75	4.75	3.75	4	1	2.33333	0	0	3	4	0	0	0	1	0	0	RLOs based on Giemsa
11-216	French Reef, Site ?, Key Largo, FL	G31	20110929	Get from Margaret	Branch tip	WBD	5	4	4.5	5	5	5	4.66667	1	5	1	0	3	2	1	0	1	0	NS	NS	RLOs BASED ON GIEMSA, average
11-182	Molasses Reef (Shallow), Key Largo, FL	149	20110824	Get from Margaret	Other - mid branch	RTL	5	4	5	5	5	4.28571	5	1	5	1	0	4	1	0	0	0	0	0	0	RLOs based on Giemsa
11-183	Molasses Reef (Shallow), Key Largo, FL	149	20110824	Get from Margaret	Branch tip	RTL	4.375	3.5	4.5	4.66667	4.5	2.33333	4.375	1	4.75	1	0	4	3	0	0	1	1	0	0	RLOs based on Giemsa
						% Affected	1	1	1	1	1	0.909091	1	0.428571	1	0.333333	0	1	1	0.142857	0.142857	0.238095	0.0952381	0.0952381	0
n = 11						Mean	4.47585	3.60033	4.28745	4.39545	4.32868	2.83106	4.03232		3.54156		0	3.58182	2.77273					Stage = 3	Stage = 0
						St.dev.	0.538638	0.357522	0.525171	0.705449	0.951456	1.46548	0.706509		1.32556		0	0.517336	1.15593	Not checked in all
						Median	4.54545	3.71429	4.375	4.66667	4.75	2.6	4		3.66667		0	4	3	samples
						Minimum	3.3	3	3.125	2.875	2.125	0	2.3	0	1.1	0	0	2.8	1	0	0	0	0	0	0
						Maximum	5	4	5	5	5	5	5	1	5	1	0	4	5	1	0.333333	1	1
C
Table 6	Comparison of histological observations on mitigation treatment colonies
																											Mitigation Successful
11-158	Aquarius, Conch Deep, Key Largo, FL	Y69	20110622	52 ft	Branch tip	Suspect fireworm predation TLCAP(F)/WBD	4.25	3	3.75	3.5	2	1	4	0	3.66667	1	0	3	2	0	0	1	0	0	0	RLOs based on Giemsa	Yes
11-146	Aquarius, Conch Deep, Key Largo, FL	B5 (b)	20110622	52 ft	Branch tip	WBD	4.33333	3.13333	4.06667	4	3.5	2.5	3.92857	1	2.53846	1	0	2.5	3	0	0	1	1	0	0	RLOs based on Giemsa, average all observations for epidermal, Giemsa only for filament RLOs	Yes
11-160	Aquarius, Conch Deep, Key Largo, FL	Y15	20110622	52 ft	Base of branch	WBD	4.71429	3.57143	4.64286	4.23077	4.16667	1.76923	4.42857	0	4.07143	0	0	2.9	2.9	0	0	0	0	0	0	RLOs based on Giemsa, average of all observation	Yes
11-161	Aquarius, Conch Deep, Key Largo, FL	Y17	20110622	52 ft	Branch tip	WBD	4.875	4.125	4.75	4.85714	4.71429	3.71429	4.875	1	4.75	1	0	4	5	0	0	0	1	2	0	RLOs based on Giemsa	Yes
11-138	French Reef, Site B, Key Largo, FL	K35	20110517	30 ft	Other (portion of branch)	WBD (ESTHER) Rapid tissue loss-like	3.4	3	4.2	3.5	2	0.7	3.7	0	0.875	0	0	3.8	2	0	0	0	0	0	0	RLOs based on Giemsa, average of all observations for epidermal, Giemsa for filament	Yes
11-184	French Reef, Site A, Key Largo, FL	O31	20110901	Get from Margaret	Branch tip	RTL	5	3.5	4.5	5	5	1	3.5	0	4.5	1	0	4	3	0	1	1	0	NS	NS	RLOs based on Giemsa	No
11-169	Molasses Reef (Shallow), Key Largo, FL	K88	20110714	Get from Margaret	Branch tip	RTL	4.11111	3.55556	3.66667	4.875	4.625	3.625	4.11111	1	2	0	0	3.7	3	0	0	0	0	0	0	RLOs based on Giemsa, average of all observations for epidermal, Giemsa for filament	No	Partly Yes
11-170	Molasses Reef (Shallow), Key Largo, FL	K131	20110714	Get from Margaret	Branch tip	RTL	3	3	3.2	2	1.66667	1.66667	2.4	0	1.2	0	0	3	2	0	0	1	0	0	0	RLOs based on Giemsa, average of all observations for epidermal, Giemsa for filament	Yes
11-171	Molasses Reef (Shallow), Key Largo, FL	K86	20110725	Get from Margaret	Branch tip	RTL	5	3.33333	4.66667	5	4.83333	2.16667	4.33333	1	4	1	0	3.4	3	1	0	0	0	0	0	RLOs based on Giemsa, average of all observations for epidermal, Giemsa for filament	No
11-172	Molasses Reef (Shallow), Key Largo, FL	K95	20110725	Get from Margaret	Branch tip	RTL	5	3.33333	5	5	5	3	4.66667	1	4.33333	1	0	3	4	1	0	0	0	0	0	RLOs based on Giemsa	No
11-192	Pickles Reef, Key Largo, FL	139	20110902	Get from Margaret	Branch tip	RTL	4.42857	3.42857	4.57143	4.33333	4.5	0.166667	2.14286	1	3.8	0	0	4	2	0	0	0	0	0	0	RLOs BASED ON GIEMSA	No
						% Affected	1	1	1	1	1	1	1	0.333333	1	0.333333	0	1	1	0.142857	0.0952381	0.238095	0.142857	0.047619	0
n = 11						Mean	4.37385	3.36187	4.27403	4.20875	3.81872	1.93714	3.82601		3.24863		0	3.39091	2.9					Stage = 2	Stage = 0
						St.dev.	0.668438	0.336754	0.550346	0.931952	1.31172	1.18445	0.868233		1.36423		0	0.535639	0.943398	Not checked in all
						Median	4.42857	3.33333	4.5	4.33333	4.5	1.76923	4		3.8		0	3.4	3	samples
						Minimum	3	3	3	2	2	0.166667	2.14286	0	0.875	0	0	2.5	2	0	0	0	0	0	0
						Maximum	5	4	5	5	5	3.71429	4.875	1	4.75	1	0	4	5	1	1	1	1	2	0
D
Comparison of Mitigation Outcomes
																				Not checked in all
Mitigation Successful																				samples
11-158	Aquarius, Conch Deep, Key Largo, FL	Y69	20110622	52 ft	Branch tip	Suspect fireworm predation TLCAP(F)/WBD	4.25	3	3.75	3.5	2	1	4	0	3.66667	1	0	3	2	0	0	1	0	0	0	Yes
11-146	Aquarius, Conch Deep, Key Largo, FL	B5 (b)	20110622	52 ft	Branch tip	WBD	4.33333	3.13333	4.06667	4	3.5	2.5	3.92857	1	2.53846	1	0	2.5	3	0	0	1	1	0	0	Yes
11-160	Aquarius, Conch Deep, Key Largo, FL	Y15	20110622	52 ft	Base of branch	WBD	4.71429	3.57143	4.64286	4.23077	4.16667	1.76923	4.42857	0	4.07143	0	0	2.9	2.9	0	0	0	0	0	0	Yes
11-161	Aquarius, Conch Deep, Key Largo, FL	Y17	20110622	52 ft	Branch tip	WBD	4.875	4.125	4.75	4.85714	4.71429	3.71429	4.875	1	4.75	1	0	4	5	0	0	0	1	1	0	Yes
11-138	French Reef, Site B, Key Largo, FL	K35	20110517	30 ft	Other (portion of branch)	WBD (ESTHER) Rapid tissue loss-like	3.4	3	4.2	3.5	2	0.7	3.7	0	0.875	0	0	3.8	2	0	0	0	0	0	0	Yes
11-170	Molasses Reef (Shallow), Key Largo, FL	K131	20110714	Get from Margaret	Branch tip	RTL	3	3	3.2	2	1.66667	1.66667	2.4	0	1.2	0	0	3	2	0	0	1	0	0	0	Yes
						% Affected	1	1	1	1	1	1	1	0.333333	1	0.5	0	1	1	0	0	0.5	0.333333	0.166667	0
n = 6						Mean	4.09544	3.30496	4.10159	3.68132	3.00794	1.8917	3.88869		2.85026		0	3.2	2.81667					Stage = 2
						St.dev.	0.742266	0.458678	0.576331	0.967326	1.29053	1.09296	0.840245		1.58044		0	0.576194	1.1669	Not checked in all
						Median	4.29167	3.06667	4.13333	3.75	2.75	1.71795	3.96429		3.10256		0	3	2.45	samples
Mitigation not successful						Minimum	3	3	3.2	2	1.66667	0.7	2.4	0	0.875	0	0	2.5	2	0	0	0	0	0	0
						Maximum	4.875	4.125	4.75	4.85714	4.71429	3.71429	4.875	1	4.75	1	0	4	5	0	0	1	1	1	0
11-184	French Reef, Site A, Key Largo, FL	O31	20110901	Get from Margaret	Branch tip	RTL	5	3.5	4.5	5	5	1	3.5	0	4.5	1	0	4	3	0	1	1	0	NS	NS	No
11-169	Molasses Reef (Shallow), Key Largo, FL	K88	20110714	Get from Margaret	Branch tip	RTL	4.11111	3.55556	3.66667	4.875	4.625	3.625	4.11111	1	2	0	0	3.7	3	0	0	0	0	0	0	No
11-171	Molasses Reef (Shallow), Key Largo, FL	K86	20110725	Get from Margaret	Branch tip	RTL	5	3.33333	4.66667	5	4.83333	2.16667	4.33333	1	4	1	0	3.4	3	1	0	0	0	0	0	No
11-172	Molasses Reef (Shallow), Key Largo, FL	K95	20110725	Get from Margaret	Branch tip	RTL	5	3.33333	5	5	5	3	4.66667	1	4.33333	1	0	3	4	1	0	0	0	0	0	No
11-192	Pickles Reef, Key Largo, FL	139	20110902	Get from Margaret	Branch tip	RTL	4.42857	3.42857	4.57143	4.33333	4.5	0.166667	2.14286	1	3.8	0	0	4	2	0	0	0	0	0	0	No
						% Affected	1	1	1	1	1	1	1	0.8	1	0.6	0	1	1	0.4	0.2	0.2	0	0	0
n = 5						Mean	4.70794	3.43016	4.48095	4.84167	4.79167	1.99167	3.75079		3.72667		0	3.62	3		Intensity = 0.5				Stage = 0
						St.dev.	0.415376	0.0991905	0.49384	0.289276	0.224382	1.41679	0.99453		1.00344		0	0.426615	0.707107	Not checked in all
						Median	5	3.42857	4.57143	5	4.83333	2.16667	4.11111		4		0	3.7	3	samples
						Minimum	4.11111	3.33333	3.66667	4.33333	4.5	0.166667	2.14286	0	2	0	0	3	2	0	0	0	0	0	0
						Maximum	5	3.55556	5	5	5	3.625	4.66667	1	4.5	1	0	4	4	1	1	1	0	0	0
E
Comparison of Disease Signs from All Diseased Samples
Characteristics of WBD
11-139A	Aquarius, Conch Deep, Key Largo, FL	O5 (= O1)	20110518	53 ft	Base of branch	WBD	3.77778	3	3.125	3.375	2.875	1.125	3.5	1	2.14286	1	0	4	2	1	0	1	0	1	0
11-164	Aquarius, Conch Deep, Key Largo, FL	Y39	20110629	51 ft	Branch tip	WBD	4.54545	3.27273	4.2	4	4.125	2	3.88889	1	4.25	1	0	3	2	0	1	1	0	0	0
11-166A	Coral Restoration Foundation Nursery, Tavernier, FL	Big Acer on Rock	20110622	32 ft	Branch tip	WBD	5	3.71429	4.85714	4.33333	4.75	2.5	4	0	3	1	0	2.8	1.8	0	0	0	0	0	0
11-190	Coral Restoration Foundation Nursery, Tavernier, FL	U37-Hanging	20110902	Get from Margaret	Branch tip	RTL or WBD?	4.44444	3.75	4.375	4.75	4.75	3.75	4	1	2.33333	0	0	3	4	0	0	0	1	0	0
11-216	French Reef, Site ?, Key Largo, FL	G31	20110929	Get from Margaret	Branch tip	WBD	5	4	4.5	5	5	5	4.66667	1	5	1	0	3	2	1	0	1	0	NS	NS
11-146	Aquarius, Conch Deep, Key Largo, FL	B5 (b)	20110622	52 ft	Branch tip	WBD	4.33333	3.13333	4.06667	4	3.5	2.5	3.92857	1	2.53846	1	0	2.5	3	0	0	1	1	0	0	Yes
11-160	Aquarius, Conch Deep, Key Largo, FL	Y15	20110622	52 ft	Base of branch	WBD	4.71429	3.57143	4.64286	4.23077	4.16667	1.76923	4.42857	0	4.07143	0	0	2.9	2.9	0	0	0	0	0	0	Yes
11-161	Aquarius, Conch Deep, Key Largo, FL	Y17	20110622	52 ft	Branch tip	WBD	4.875	4.125	4.75	4.85714	4.71429	3.71429	4.875	1	4.75	1	0	4	5	0	0	0	1	1	0	Yes
11-138	French Reef, Site B, Key Largo, FL	K35	20110517	30 ft	Other (portion of branch)	WBD (ESTHER) Rapid tissue loss-like	3.4	3	4.2	3.5	2	0.7	3.7	0	0.875	0	0	3.8	2	0	0	0	0	0	0	Yes
						% Affected	1	1	1	1	1	1	1	0.666667	1	0.666667	0	1	1	0.222222	0.111111	0.444444	0.333333	0.25	0
n = 9						Mean	4.45448	3.50742	4.30185	4.22736	3.98677	2.56206	4.10974		3.2179		0	3.22222	2.74444		Intensity = 0.1			Stages 2, 3
						St.dev.	0.55141	0.424227	0.51613	0.574124	1.01197	1.37691	0.453155		1.38083		0	0.55852	1.11031	Not checked in all
						Median	4.54545	3.57143	4.375	4.23077	4.16667	2.5	4		3		0	3	2	samples
						Minimum	3.4	3	3.125	3.375	2	0.7	3.5	0	0.875	0	0	2.5	1.8	0	0	0	0	0	0
						Maximum	5	4.125	4.85714	5	5	5	4.875	1	5	1	0	4	5	1	1	1	1	1	0
Characteristics of RTL
11-159	Aquarius, Conch Deep, Key Largo, FL	Y66	20110622	52 ft	Branch tip	RTL	4.875	4	4.57143	5	4.85714	3.71429	4.5	1	4.71429	0	0	3.6	3.7	0	0	0	0	0	0
11-169	Molasses Reef (Shallow), Key Largo, FL	K88	20110714	Get from Margaret	Branch tip	RTL	4.11111	3.55556	3.66667	4.875	4.625	3.625	4.11111	1	2	0	0	3.7	3	0	0	0	0	0	0	No
11-170	Molasses Reef (Shallow), Key Largo, FL	K131	20110714	Get from Margaret	Branch tip	RTL	3	3	3.2	2	1.66667	1.66667	2.4	0	1.2	0	0	3	2	0	0	1	0	0	0	Yes
11-171	Molasses Reef (Shallow), Key Largo, FL	K86	20110725	Get from Margaret	Branch tip	RTL	5	3.33333	4.66667	5	4.83333	2.16667	4.33333	1	4	1	0	3.4	3	1	0	0	0	0	0	No
11-172	Molasses Reef (Shallow), Key Largo, FL	K95	20110725	Get from Margaret	Branch tip	RTL	5	3.33333	5	5	5	3	4.66667	1	4.33333	1	0	3	4	1	0	0	0	0	0	No
11-174	Conch Shallow, Key Largo, FL	O41	20110803	Get from Margaret	Other - mid branch	RTL	4.58333	3.83333	4.08333	4.75	4.83333	3.83333	4	1	3.66667	0	0	4	3	1	1	0	0	0	0
11-182	Molasses Reef (Shallow), Key Largo, FL	149	20110824	Get from Margaret	Other - mid branch	RTL	5	4	5	5	5	4.28571	5	1	5	1	0	4	1	0	0	0	0	0	0
11-183	Molasses Reef (Shallow), Key Largo, FL	149	20110824	Get from Margaret	Branch tip	RTL	4.375	3.5	4.5	4.66667	4.5	2.33333	4.375	1	4.75	1	0	4	3	0	0	1	1	0	0
11-184	French Reef, Site A, Key Largo, FL	O31	20110901	Get from Margaret	Branch tip	RTL	5	3.5	4.5	5	5	1	3.5	0	4.5	1	0	4	3	0	1	1	0	NS	NS	No
11-187	Coral Restoration Foundation Nursery, Tavernier, FL	U43-Hanging	20110902	Get from Margaret	Branch tip	RTL	4.33333	3.33333	4.25	4.6	4.8	2.6	4.125	1	3	0	0	4	5	0	0	0	0	0	0
11-188	Coral Restoration Foundation Nursery, Tavernier, FL	U43-14_Block	20110902	Get from Margaret	Branch tip	RTL	3.3	3.2	3.7	2.875	2.125	0	2.3	0	1.1	0	0	4	3	0	0	0	0	0	0
11-192	Pickles Reef, Key Largo, FL	139	20110902	Get from Margaret	Branch tip	RTL	4.42857	3.42857	4.57143	4.33333	4.5	0.166667	2.14286	1	3.8	0	0	4	2	0	0	0	0	0	0	No
						% Affected	1	1	1	1	1	0.916667	1	0.75	1	0.416667	0	1	1	0.25	0.166667	0.25	0.0833333	0	0
n = 12						Mean	4.4172	3.50146	4.30913	4.425	4.31171	2.36597	3.78783		3.50536		0	3.725	2.975		0.0694444		0.0694444
						St.dev.	0.671161	0.307868	0.55279	0.969621	1.14607	1.43111	0.98086		1.37837		0	0.393412	1.0217	Not checked in all	0.166034		0.166034
						Median	4.50595	3.46429	4.5	4.8125	4.81667	2.46667	4.11806		3.9		0	4	3	samples	0		0
						Minimum	3	3	3.2	2	1.66667	0	2.14286	0	1.1	0	0	3	1	0	0	0	0	0	0
						Maximum	5	4	5	5	5	4.28571	5	1	5	1	0	4	5	1	0.5	1	0.5	0	0
Comparison for Comment: Wild samples 2011 no disease vs 2012 diseased
11-149	Little Conch Reef, Key Largo, FL	Wild1	20110630	16 ft	Branch tip	Apparently Healthy	1	1	1	2	0	0	1	0	1	0	0	2	3	0	0	0	0	0	0
11-150	Little Conch Reef, Key Largo, FL	Wild2	20110630	16 ft	Branch tip	Apparently Healthy	1	0	2	1	1	1	1	0	1	0	0	4	2	0	0	0	0	0	0
11-151	Little Conch Reef, Key Largo, FL	Wild3	20110630	16 ft	Branch tip	Apparently Healthy	1	1	2	3	1	1	1	0	1	0	0	3	2	0	0	0	0	0	0
						% Affected								0		0				0	0	0	0	0	0
n = 3						Mean	1	0.666667	1.66667	2	0.666667	0.666667	1		1		0	3	2.33333					Stage = 0	Stage = 0
						St.dev.	0	0.57735	0.57735	1	0.57735	0.57735	0		0		0	1	0.57735	Not checked in all
						Median	1	1	2	2	1	1	1		1		0	3	2	samples
						Minimum	1	0	1	1	0	0	1	0	1	0	0	2	2	0	0	0	0	0	0
						Maximum	1	1	2	3	1	1	1	0	1	0	0	4	3	0	0	0	0	0	0
12-234	Little Conch				Branch tip	WBD/RTL	4.6	3.6	4.4	5	5	5	4	0	4.4	0	0	5	3	0	0	0	1	0	0
12-235	Little Conch				Branch tip	WBD/RTL	4.78571	4	4.64286	5	5	4.53846	3.76923	1	4.14286	1	0	5	3	0	1	1	1	1	0
						% Affected								0.5		0.5				0	0.5	0.5	1	0.5	0
n = 2						Mean	4.69286	3.8	4.52143	5	5	4.76923	3.88462		4.27143		0	5	3		Intensity = 0.1			Stage = 4	Stage = 0
						St.dev.	0.13132	0.282843	0.171726	0	0	0.326357	0.163178		0.181827		0	0	0	Not checked in all
						Median	4.69286	3.8	4.52143	5	5	4.76923	3.88462		4.27143		0	5	3	samples
						Minimum	4.6	3.6	4.4	5	5	4.53846	3.76923	0	4.14286	0	0	5	3	0	0	0	1	0	0
						Maximum	4.78571	4	4.64286	5	5	5	4	1	4.4	1	0	5	3	0	1	1	1	1	0

## Sheet: Data Comparison Graphs
GRAPH OF MITIGATION DATA, SUCCESSFUL VS. UNSUCCESFUL
Sample Number	General Condition 10x	Zooxanthellae 10x	Epidermal Mucocytes Condition	Mesenterial Filament Mucocytes	Degeneration Cnidoglandular Bands	Dissociation of Mesenterial Filaments	Costal Tissue Loss	Calicodermis Condition	WBD Bacterial Aggregates	Epidermal RLOs	Filament RLOs		T-tests: Mitigation Successful vs. Not Successful	P-values		F-test (Var 1 > Var 2)	p>0.05 variances same
Mitigation Successful													General Condition 10x	0.136493		0.283544	same
11-158	4.25	3	3.75	3.5	2	1	3.66667	4	0	3	2		Zooxanthellae 10x	0.541262		0.0109721	not same
11-146	4.33333	3.13333	4.06667	4	3.5	2.5	2.53846	3.92857	0	2.5	3		Epidermal Mucocytes Condition	0.276838		0.787233	same
11-160	4.71429	3.57143	4.64286	4.23077	4.16667	1.76923	4.07143	4.42857	0	2.9	2.9		Mesenterial Filament Mucocytes	0.0312424		0.0364341	not same
11-161	4.875	4.125	4.75	4.85714	4.71429	3.71429	4.75	4.875	0	4	5		Degeneration Cnidoglandular Bands	0.0188008		0.00476414	not same
11-138	3.4	3	4.2	3.5	2	0.7	0.875	3.7	0	3.8	2		Dissociation of Mesenterial Filaments	0.897611		0.578422	same
11-170	3	3	3.2	2	1.66667	1.66667	1.2	2.4	0	3	2		Costal Tissue Loss	0.31316		0.399429	same
Mean	4.09544	3.30496	4.10159	3.68132	3.00794	1.8917	2.85026	3.88869	0	3.2	2.81667		Calicodermis Condition	0.808432		0.708775	same
St.Dev.	0.742266	0.458678	0.576331	0.967326	1.29053	1.09296	1.58044	0.840245	0	0.576194	1.1669		WBD Bacterial Aggregates	#DIV/0!		#DIV/0!	same
Variance	0.550958	0.210386	0.332158	0.93572	1.66546	1.19455	2.4978	0.706012	0	0.332	1.36167		Epidermal RLOs	0.211058		0.580106	same
													Filament RLOs	0.766534		0.353184	same
Mitigation not successful
11-184	5	3.5	4.5	5	5	1	4.5	3.5	0	4	3
11-169	4.11111	3.55556	3.66667	4.875	4.625	3.625	2	4.11111	0	3.7	3
11-171	5	3.33333	4.66667	5	4.83333	2.16667	4	4.33333	0	3.4	3
11-172	5	3.33333	5	5	5	3	4.33333	4.66667	0	3	4
11-192	4.42857	3.42857	4.57143	4.33333	4.5	0.166667	3.8	2.14286	0	4	2
Mean	4.70794	3.43016	4.48095	4.84167	4.79167	1.99167	3.72667	3.75079	0	3.62	3
St.Dev.	0.415376	0.0991905	0.49384	0.289276	0.224382	1.41679	1.00344	0.99453	0	0.426615	0.707107
Variance	0.172537	0.00983875	0.243878	0.0836806	0.0503472	2.00729	1.00689	0.98909	0	0.182	0.5
Treatment	General Condition 10x	Zooxanthellae 10x	Epidermal Mucocytes Condition	Mesenterial Filament Mucocytes	Degeneration Cnidoglandular Bands	Dissociation of Mesenterial Filaments	Costal Tissue Loss	Calicodermis Condition	WBD Bacterial Aggregates	Epidermal RLOs	Filament RLOs
Mitigation Successful	4.09544	3.30496	4.10159	3.68132	3.00794	1.8917	2.85026	3.88869	0	3.2	2.8
Mitigation Not Successful	4.70794	3.43016	4.48095	4.84167	4.79167	1.99167	3.72667	3.75079	0	3.6	3
																				t-Test: Two-Sample Assuming Equal Variances	General Condition 10x
																					Variable 1	Variable 2
																				Mean	4.09544	4.70794
																				Variance	0.550958	0.172537
																				Observations	6	5
																				Pooled Variance	0.382771
																				Hypothesized Mean Difference	0
																				df	9
																				t Stat	-1.63494
																				P(T<=t) one-tail	0.0682464
																				t Critical one-tail	1.83311
																				P(T<=t) two-tail	0.136493
																				t Critical two-tail	2.26216	not reject, same
GRAPH OF DISEASED DATA, WBD VS. RTL
Sample Number	General Condition 10x	Zooxanthellae 10x	Epidermal Mucocytes Condition	Mesenterial Filament Mucocytes	Degeneration Cnidoglandular Bands	Dissociation of Mesenterial Filaments	Costal Tissue Loss	Calicodermis Condition	WBD Bacterial Aggregates	Epidermal RLOs	Filament RLOs
Characteristics of WBD
11-139A	3.8	3	3.125	3.375	2.875	1.125	2.14286	3.5	0	4	2		T-tests: Characteristics of WBD vs RTL	P-values		F-test (Var 1 > Var 2)	p>0.05 variances same
11-164	4.54545	3.27273	4.2	4	4.125	2	4.25	3.88889	0	3	2		General Condition 10x	0.886347		0.489873	same
11-166A	5	3.71429	4.85714	4.33333	4.75	2.5	3	4	0	2.8	1.8		Zooxanthellae 10x	0.97054		0.320556	same
11-190 (RTL or WBD?)	4.44444	3.75	4.375	4.75	4.75	3.75	2.33333	4	0	3	4		Epidermal Mucocytes Condition	0.239121		0.866963	same
11-216	5	4	4.5	5	5	5	5	4.66667	0	3	2		Mesenterial Filament Mucocytes	0.593919		0.147543	same
11-146	4.33333	3.13333	4.06667	4	3.5	2.5	2.53846	3.92857	0	2.5	3		Degeneration Cnidoglandular Bands	0.507786		0.740674	same
11-160	4.71429	3.57143	4.64286	4.23077	4.16667	1.76923	4.07143	4.42857	0	2.9	2.9		Dissociation of Mesenterial Filaments	0.75567		0.936926	same
11-161	4.875	4.125	4.75	4.85714	4.71429	3.71429	4.75	4.875	0	4	5		Costal Tissue Loss	0.641887		0.96782	same
11-138 (WBD or RTL-like)	3.4	3	4.2	3.5	2	0.7	0.875	3.7	0	3.8	2		Calicodermis Condition	0.37418		0.911619	same
Percent Affected	1	1	1	1	1	1	1	1	0	1	1		WBD Bacterial Aggregates	#DIV/0!		#DIV/0!
Mean	4.45695	3.50742	4.30185	4.22736	3.98677	2.56206	3.2179	4.10974	0	3.22222	2.74444		Epidermal RLOs	0.0254092	*	0.27906	same
St.dev.	0.548041	0.424227	0.51613	0.574124	1.01197	1.37691	1.38083	0.453155	0	0.55852	1.11031		Filament RLOs	0.627455		0.777562	same
Median	4.54545	3.57143	4.375	4.23077	4.16667	2.5	3	4	0	3	2
Minimum	3.4	3	3.125	3.375	2	0.7	0.875	3.5	0	2.5	1.8
Maximum	5	4.125	4.85714	5	5	5	5	4.875	0	4	5
Variance	3.61573	2.19323	3.78034	3.18131	2.42003	0.737866	1.26922	3.15111	0	2.07799	0.520859
Characteristics of RTL
11-159	4.875	4	4.57143	5	4.85714	3.71429	4.71429	4.5	0	3.6	3.7
11-169	4.11111	3.55556	3.66667	4.875	4.625	3.625	2	4.11111	0	3.7	3
11-170	3	3	3.2	2	1.66667	1.66667	1.2	2.4	0	3	2
11-171	5	3.33333	4.66667	5	4.83333	2.16667	4	4.33333	0	3.4	3
11-172	5	3.33333	5	5	5	3	4.33333	4.66667	0	3	4
11-174	4.58333	3.83333	4.08333	4.75	4.83333	3.83333	3.66667	4	0	4	3
11-182	5	4	5	5	5	4.28571	5	5	0	4	1
11-183	4.375	3.5	4.5	4.66667	4.5	2.33333	4.75	4.375	0	4	3
11-184	5	3.5	4.5	5	5	1	4.5	3.5	0	4	3
11-187	4.33333	3.33333	4.25	4.6	4.8	2.6	3	4.125	0	4	5
11-188	3.3	3.2	3.7	2.875	2.125	0	1.1	2.3	0	4	3
11-192	4.42857	3.42857	4.57143	4.33333	4.5	0.166667	3.8	2.14286	0	4	2
Percent Affected	1	1	1	1	1	0.916667	1	1	0	1	1
Mean	4.4172	3.50146	4.30913	4.425	4.31171	2.36597	3.50536	3.78783	0	3.725	2.975
St.dev.	0.671161	0.307868	0.55279	0.969621	1.14607	1.43111	1.37837	0.98086	0	0.393412	1.0217
Median	4.50595	3.46429	4.5	4.8125	4.81667	2.46667	3.9	4.11806	0	4	3
Minimum	3	3	3.2	2	1.66667	0	1.1	2.14286	0	3	1
Maximum	5	4	5	5	5	4.28571	5	5	0	4	5
Variance	3.93513	2.43079	4.10529	3.7894	3.64698	0.950619	1.98348	2.22942	0	3.15296	0.976925
Group	General Condition 10x	Zooxanthellae 10x	Epidermal Mucocytes Condition	Mesenterial Filament Mucocytes	Degeneration Cnidoglandular Bands	Dissociation of Mesenterial Filaments	Costal Tissue Loss	Calicodermis Condition	WBD Bacterial Aggregates	Epidermal RLOs	Filament RLOs
Characteristics of WBD	4.45448	3.50742	4.30185	4.22736	3.98677	2.56206	3.2179	4.10974	0	3.2	2.72222
Characteristics of RTL	4.4172	3.50146	4.30913	4.425	4.31171	2.36597	3.50536	3.78783	0	3.7	3
GRAPH OF ALL HEALTHY DATA VS. ALL DISEASED DATA
Sample Number	General Condition 10x	Zooxanthellae 10x	Epidermal Mucocytes Condition	Mesenterial Filament Mucocytes	Degeneration Cnidoglandular Bands	Dissociation of Mesenterial Filaments	Costal Tissue Loss	Calicodermis Condition	WBD Bacterial Aggregates	Epidermal RLOs	Filament RLOs
Apparently Healthy Samples													T-tests: Healthy vs. Diseased	P-values		F-test (Var 1 > Var 2)	p>0.05 variances same
11-152	1	1	1	2	0	0	0	2	0	3	2		General Condition 10x	1.15534e-16	*		*reversed variables, not same			F-Test Two-Sample for Variances
11-153	1	1	1	2	1	0	0	1	0	3	3		Zooxanthellae 10x	3.38962e-19	*		*reversed variables, not same			General Condition 10x
11-154	1	1	2	3	2	0	0	1	0	3	2		Epidermal Mucocytes Condition								Variable 1	Variable 2
11-207	2	2	2	1	2	0	0	1	0	4	3		Mesenterial Filament Mucocytes	7.27797e-06	*		*reversed variables, not same			Mean	4.42485	1.57619
11-208	2	1	2	3.33333	3	0	0	1	0	3	3		Degeneration Cnidoglandular Bands	0.501263		0.648797	*reversed variables, same			Variance	0.353649	0.536349
11-209	1	1	2	2.33333	1	0	0	1.33333	0	3	3		Dissociation of Mesenterial Filaments	0.0782776		0.0847511	*reversed variables, same			Observations	22	21
11-167A	2.6	2.2	2.4	3.5	2.25	0.25	0.8	3.4	0	4	3		Costal Tissue Loss	0.0187685		1.74594e-05	*reversed variables, not same			df	21	20
11-167B	1.5	1	1	4	1.5	1.5	0	1.5	0	4	4		Calicodermis Condition	0.773587		0.317131	*reversed variables, same			F	0.659364
11-168A	1	1	1.5	3	0	0	0	1	0	3	2		WBD Bacterial Aggregates	#DIV/0!		#DIV/0!	*reversed variables, same			P(F<=f) one-tail	0.175405
11-168B	1	1	1	3	0	0	0	1	0	3	3		Epidermal RLOs	0.887498		0.424968	*reversed variables, not same			F Critical one-tail	0.477092
11-217	2.66667	1	2	3	2.33333	0.333333	0	2	0	3	3		Filament RLOs	0.769867	same		*reversed variables, same
11-218	2	1	2	2	2	0	0	1	0	4	3									F-Test Two-Sample for Variances
11-211	3	1	2	5	4	3	1	2	0	4	3									Zooxanthellae 10x
11-214	3	2	2	4.5	4.5	3	1	2	0	3	3										Variable 1	Variable 2
11-215	2	2	2	1.5	2	0.5	1	2	0	4	3									Mean	3.4811	1.16825
11-149	1	1	1	2	0	0	1	1	0	2	3									Variance	0.129763	0.247831
11-150	1	0	2	1	1	1	1	1	0	4	2									Observations	22	21
11-151	1	1	2	3	1	1	1	1	0	3	2									df	21	20
11-210	1.33333	1.33333	2.33333	1	1.33333	0	0.333333	1.33333	0	3	3									F	0.523594
11-147	1	1	1	3	0	0	0	1	0	2	2									P(F<=f) one-tail	0.0746887
11-148	1	1	1	4	1	0	0	1	0	3	3									F Critical one-tail	0.477092
% Affected	1	0.952381	1	1	0.761905	0.380952	0.380952	1	0	1	1
Mean	1.57619	1.16825	1.67778	2.72222	1.51984	0.503968	0.339683	1.40794	0	3.2381	2.7619									F-Test Two-Sample for Variances
St.dev.	0.732359	0.497826	0.516756	1.13325	1.27036	0.931127	0.46519	0.621995	0	0.624881	0.538958									Mesenterial Filament Mucocytes
Median	1	1	2	3	1.33333	0	0	1	0	3	3										Variable 1	Variable 2
Minimum	1	0	1	1	0	0	0	1	0	2	2									Mean	4.3021	2.72222
Maximum	3	2.2	2.4	5	4.5	3	1	3.4	0	4	4									Variance	0.659697	1.28426
Variance	0.536349	0.247831	0.267037	1.28426	1.61382	0.866997	0.216402	0.386878	0	0.390476	0.290476									Observations	22	21
																				df	21	20
All Diseased Samples																				F	0.513679
11-139A	3.77778	3	3.125	3.375	2.875	1.125	2.14286	3.5	0	4	2									P(F<=f) one-tail	0.0689578
11-159	4.875	4	4.57143	5	4.85714	3.71429	4.71429	4.5	0	3.6	3.7									F Critical one-tail	0.477092
11-164	4.54545	3.27273	4.2	4	4.125	2	4.25	3.88889	0	3	2
11-174	4.58333	3.83333	4.08333	4.75	4.83333	3.83333	3.66667	4	0	4	3									F-Test Two-Sample for Variances
11-166A	5	3.71429	4.85714	4.33333	4.75	2.5	3	4	0	2.8	1.8
11-187	4.33333	3.33333	4.25	4.6	4.8	2.6	3	4.125	0	4	5										Variable 1	Variable 2
11-188	3.3	3.2	3.7	2.875	2.125	0	1.1	2.3	0	4	3									Mean	2.77273	2.19048
11-190	4.44444	3.75	4.375	4.75	4.75	3.75	2.33333	4	0	3	4									Variance	1.80303	1.4619
11-216	5	4	4.5	5	5	5	5	4.66667	0	3	2									Observations	22	21
11-182	5	4	5	5	5	4.28571	5	5	0	4	1									df	21	20
11-183	4.375	3.5	4.5	4.66667	4.5	2.33333	4.75	4.375	0	4	3									F	1.23334
11-158	4.25	3	3.75	3.5	2	1	3.66667	4	0	3	2									P(F<=f) one-tail	0.321158
11-146	4.33333	3.13333	4.06667	4	3.5	2.5	2.53846	3.92857	0	2.5	3									F Critical one-tail	2.1124
11-160	4.71429	3.57143	4.64286	4.23077	4.16667	1.76923	4.07143	4.42857	0	2.9	2.9
11-161	4.875	4.125	4.75	4.85714	4.71429	3.71429	4.75	4.875	0	4	5
11-138	3.4	3	4.2	3.5	2	0.7	0.875	3.7	0	3.8	2
11-184	5	3.5	4.5	5	5	1	4.5	3.5	0	4	3
11-169	4.11111	3.55556	3.66667	4.875	4.625	3.625	2	4.11111	0	3.7	3
11-170	3	3	3.2	2	1.66667	1.66667	1.2	2.4	0	3	2
11-171	5	3.33333	4.66667	5	4.83333	2.16667	4	4.33333	0	3.4	3
11-172	5	3.33333	5	5	5	3	4.33333	4.66667	0	3	4
11-192	4.42857	3.42857	4.57143	4.33333	4.5	0.166667	3.8	2.14286	0	4	2
% Affected	1	1	1	1	1	0.954545	1	1	0	1	1
Mean	4.42485	3.4811	4.28074	4.3021	4.0737	2.3841	3.39509	3.92917	0	3.48636	2.83636
St.dev.	0.594684	0.360226	0.524987	0.812218	1.14827	1.37841	1.32116	0.77962	0	0.523082	1.03166
Median	4.49495	3.46429	4.4375	4.63333	4.66964	2.41667	3.73333	4	0	3.65	3
Minimum	3	3	3.125	2	1.66667	0	0.875	2.14286	0	2.5	1
Maximum	5	4.125	5	5	5	5	5	5	0	4	5
Variance	0.353649	0.129763	0.275611	0.659697	1.31852	1.90003	1.74545	0.607807	0	0.273615	1.06433
Group	General Condition 10x	Zooxanthellae 10x	Epidermal Mucocytes Condition	Mesenterial Filament Mucocytes	Degeneration Cnidoglandular Bands	Dissociation of Mesenterial Filaments	Costal Tissue Loss	Calicodermis Condition	WBD Bacterial Aggregates	Epidermal RLOs	Filament RLOs
Apparently Healthy	1.57619	1.16825	1.67778	2.72222	1.51984	0.503968	0.339683	1.40794	0	2.94737	2.19048
Tissue Loss Disease	4.42485	3.4811	4.28074	4.3021	4.0737	2.3841	3.39509	3.92917	0	3.86364	2.77273
